# Supplementary material for: 1-[2-(Di­methyl­aza­nium­yl)eth­yl]-1H-1,2,3,4-tetra­zole-5-thiol­ate
Source: Acta Crystallogr Sect E Struct Rep Online. 2014 Jan 29;70(Pt 2):o224. doi: 10.1107/S1600536814001573 (PMC3998363; doi:10.1107/S1600536814001573)
Supplement: Supplementary file 1 [file e-70-0o224-sup1.cif]

##############################################################################
#                                                                            #
# This CIF contains the data in a paper accepted for publication in          #
# Acta Crystallographica Section E. It conforms to the requirements of       #
# Notes for Authors for Acta Crystallographica Section E, and has been       #
# peer reviewed under the auspices of the IUCr Commission on Journals.       #
#                                                                            #
# Full details of the Crystallographic Information File format               #
# are given in the paper "The Crystallographic Information File (CIF):       #
# a New Standard Archive File for Crystallography" by S. R. Hall, F. H.      #
# Allen and I. D. Brown [Acta Cryst. (1991), A47, 655-685].                  #
#                                                                            #
# The current version of the core CIF dictionary is obtainable from          #
# ftp://ftp.iucr.org/pub/cif_core.dic.                                       #
#                                                                            #
# Software is freely available for graphical display of the structure(s)     #
# in this CIF. For information consult the CIF software page                 #
# http://www.iucr.org/resources/cif/software.                                #
#                                                                            #
# This file may be used for bona fide research purposes within the           #
# scientific community so long as proper attribution is given to the journal # 
# article from which it was obtained.                                        #
#                                                                            #
##############################################################################
data_global
_journal_date_recd_electronic     2013-11-15
_journal_date_accepted     2014-01-22
_journal_name_full     'Acta Crystallographica, Section E'
_journal_year     2014
_journal_volume     70
_journal_issue      2
_journal_page_first     o224
_journal_page_last     o224
_journal_paper_category     QO
_journal_paper_doi     10.1107/S1600536814001573
_journal_coeditor_code     BV2228
_publ_contact_author_name     'Velusamy Sethuraman'
_publ_contact_author_address
;
Periyar Maniammai University,
Thanjavur 613 403,
Tamil Nadu, India
;
_publ_contact_author_email     lvsethu13@gmail.com
_publ_contact_author_fax     '04362 264600'
_publ_contact_author_phone     '04362 264660'
_publ_section_title
;
1-[2-(Dimethylazaniumyl)ethyl]-1<i>H</i>-1,2,3,4-tetrazole-5-thiolate
;
loop_
    _publ_author_name
    _publ_author_address
    'Sadasivam Sharmila Tagore'
;
Periyar Maniammai University
Thanjavur 613 403
Tamil Nadu
India
;
    'Sivaraman Krishna'
;
Periyar Maniammai University
Thanjavur 613 403
Tamil Nadu
India
;
    'Sundaramoorthy Gomathi'
;
School of Chemistry
Bharathidasan University
Tiruchirappalli 620 024
Tamil Nadu
India
;
    'Velusamy Sethuraman'
;
Periyar Maniammai University
Thanjavur 613 403
Tamil Nadu
India
;
data_I
_database_code_depnum_ccdc_archive     'CCDC 982929'
_chemical_name_systematic
;
1-[2-(Dimethylazaniumyl)ethyl]-1<i>H</i>-1,2,3,4-tetrazole-5-thiolate
;
_chemical_name_common
;
;
_chemical_formula_moiety     'C5 H11 N5 S'
_chemical_formula_sum     'C5 H11 N5 S'
_chemical_formula_structural     ?
_chemical_formula_iupac     'C5 H11 N5 S'
_chemical_formula_weight     173.26
_chemical_melting_point     ?
_symmetry_cell_setting     monoclinic
_symmetry_space_group_name_H-M     'P 21/c'
_symmetry_space_group_name_Hall     '-P 2ybc'
loop_
    _symmetry_equiv_pos_site_id
    _symmetry_equiv_pos_as_xyz
    1 x,y,z
    2 -x,1/2+y,1/2-z
    3 -x,-y,-z
    4 x,1/2-y,1/2+z
_cell_length_a     7.10210(10)
_cell_length_b     11.2476(2)
_cell_length_c     10.7045(2)
_cell_angle_alpha     90
_cell_angle_beta     102.4790(10)
_cell_angle_gamma     90
_cell_volume     834.89(2)
_cell_formula_units_Z     4
_cell_measurement_reflns_used     3004
_cell_measurement_theta_min     2.7
_cell_measurement_theta_max     32.7
_cell_measurement_temperature     100
_cell_special_details
;
;
_exptl_crystal_description     'prism'
_exptl_crystal_colour     'colourless'
_exptl_crystal_size_max     0.410
_exptl_crystal_size_mid     0.210
_exptl_crystal_size_min     0.140
_exptl_crystal_size_rad     ?
_exptl_crystal_density_diffrn     1.378
_exptl_crystal_density_meas     ?
_exptl_crystal_density_method     'Not Measured'
_exptl_crystal_F_000     368
_exptl_absorpt_coefficient_mu     0.333
_exptl_absorpt_correction_type     multi-scan
_exptl_absorpt_process_details     '(SADABS; Bruker, 2004)'
_exptl_absorpt_correction_T_min     0.876
_exptl_absorpt_correction_T_max     0.955
_exptl_special_details
;
;
_diffrn_ambient_temperature     100
_diffrn_radiation_type     'MoK\a'
_diffrn_radiation_wavelength     0.71073
_diffrn_radiation_source     'fine-focus sealed tube'
_diffrn_radiation_monochromator     'graphite'
_diffrn_measurement_device_type     'Bruker Kappa APEXII CCD'
_diffrn_measurement_method     '\w and \f scan'
_diffrn_detector_area_resol_mean     ?
_diffrn_reflns_number     11518
_diffrn_reflns_av_R_equivalents     0.0265
_diffrn_reflns_av_sigmaI/netI     0.0299
_diffrn_reflns_theta_min     2.66
_diffrn_reflns_theta_max     32.72
_diffrn_reflns_theta_full     25.00
_diffrn_measured_fraction_theta_max     0.976
_diffrn_measured_fraction_theta_full     0.999
_diffrn_reflns_limit_h_min     -10
_diffrn_reflns_limit_h_max     10
_diffrn_reflns_limit_k_min     -16
_diffrn_reflns_limit_k_max     16
_diffrn_reflns_limit_l_min     -16
_diffrn_reflns_limit_l_max     16
_diffrn_reflns_reduction_process
;
;
_diffrn_standards_number     0
_diffrn_standards_interval_count     .
_diffrn_standards_interval_time     .
_diffrn_standards_decay_%     ?
loop_
    _diffrn_standard_refln_index_h
    _diffrn_standard_refln_index_k
    _diffrn_standard_refln_index_l
    ? ? ?
_refine_special_details
;
Refinement on <i>F</i>^2^ for ALL reflections except those flagged by the user
for potential systematic errors. Weighted <i>R</i>-factors <i>wR</i> and all
goodnesses of fit <i>S</i> are based on <i>F</i>^2^, conventional
<i>R</i>-factors <i>R</i> are based on <i>F</i>, with <i>F</i> set to zero for
negative <i>F</i>^2^. The observed criterion of <i>F</i>^2^ > \s(<i>F</i>^2^)
is used only for calculating -<i>R</i>-factor-obs <i>etc</i>. and is not
relevant to the choice of reflections for refinement. <i>R</i>-factors based
on <i>F</i>^2^ are statistically about twice as large as those based on
<i>F</i>, and <i>R</i>-factors based on ALL data will be even larger.
;
_reflns_number_total     3004
_reflns_number_gt     2618
_reflns_threshold_expression     I>2\s(I)
_refine_ls_structure_factor_coef     Fsqd
_refine_ls_matrix_type     full
_refine_ls_R_factor_all     0.0465
_refine_ls_R_factor_gt     0.0382
_refine_ls_wR_factor_gt     0.0887
_refine_ls_wR_factor_ref     0.0924
_refine_ls_goodness_of_fit_ref     1.053
_refine_ls_restrained_S_all     1.053
_refine_ls_number_reflns     3004
_refine_ls_number_parameters     106
_refine_ls_number_restraints     0
_refine_ls_number_constraints     ?
_refine_ls_hydrogen_treatment     mixed
_refine_ls_weighting_scheme     calc
_refine_ls_weighting_details
         'calc w=1/[\s^2^(Fo^2^)+(0.0391P)^2^+0.4372P] where P=(Fo^2^+2Fc^2^)/3'
_atom_sites_solution_hydrogens     geom
_atom_sites_solution_primary     direct
_atom_sites_solution_secondary     difmap
_refine_ls_shift/su_max     0.002
_refine_ls_shift/su_mean     0.000
_refine_diff_density_max     0.482
_refine_diff_density_min     -0.296
_refine_ls_extinction_method     'none'
_refine_ls_abs_structure_details     ?
_refine_ls_abs_structure_Flack     .
loop_
    _atom_type_symbol
    _atom_type_description
    _atom_type_scat_dispersion_real
    _atom_type_scat_dispersion_imag
    _atom_type_scat_source
    S S 0.1246 0.1234 'International Tables Vol C Tables 4.2.6.8 and 6.1.1.4'
    N N 0.0061 0.0033 'International Tables Vol C Tables 4.2.6.8 and 6.1.1.4'
    H H 0.0000 0.0000 'International Tables Vol C Tables 4.2.6.8 and 6.1.1.4'
    C C 0.0033 0.0016 'International Tables Vol C Tables 4.2.6.8 and 6.1.1.4'
_computing_data_collection     'APEX2 (Bruker, 2004)'
_computing_cell_refinement     'SAINT (Bruker, 2004)'
_computing_data_reduction     'SAINT (Bruker, 2004)'
_computing_structure_solution     'SHELXS97 (Sheldrick, 2008)'
_computing_structure_refinement     'SHELXL97 (Sheldrick, 2008)'
_computing_molecular_graphics
;
PLATON (Spek, 2009), Mercury (Macrae <i>et al.</i>, 2008) and
<i>POV-Ray</i> (Cason, 2004)
;
_computing_publication_material
;
PLATON (Spek, 2009) and publCIF (Westrip, 2010)
;
loop_
    _atom_site_type_symbol
    _atom_site_label
    _atom_site_fract_x
    _atom_site_fract_y
    _atom_site_fract_z
    _atom_site_U_iso_or_equiv
    _atom_site_thermal_displace_type
    _atom_site_calc_flag
    _atom_site_refinement_flags
    _atom_site_occupancy
    S S1 1.21899(4) 1.07521(3) 0.25401(3) 0.01580(10)
                                                    Uani . . 1.000
    N N1 0.85227(13) 1.05977(8) 0.10942(9) 0.0111(2) Uani . . 1.000
    N N2 0.71652(14) 1.12926(9) 0.03430(9) 0.0146(3) Uani . . 1.000
    N N3 0.79116(14) 1.23401(9) 0.03491(10) 0.0155(3) Uani . . 1.000
    N N4 0.97380(13) 1.23578(9) 0.10896(9) 0.0129(2) Uani . . 1.000
    N N5 0.72606(14) 0.90248(8) 0.33382(9) 0.0109(2) Uani . . 1.000
    C C1 1.01325(15) 1.12532(10) 0.15599(10) 0.0112(3) Uani . . 1.000
    C C2 0.81956(17) 0.93255(10) 0.12032(11) 0.0133(3) Uani . . 1.000
    C C3 0.66221(16) 0.90062(10) 0.19086(10) 0.0120(3) Uani . . 1.000
    C C4 0.57703(17) 0.84181(11) 0.39090(11) 0.0151(3) Uani . . 1.000
    C C5 0.76474(17) 1.02474(10) 0.38754(10) 0.0137(3) Uani . . 1.000
    H H2A 0.94160 0.89510 0.16520 0.0160 Uiso calc R 1.000
    H H2B 0.78540 0.89820 0.03320 0.0160 Uiso calc R 1.000
    H H3A 0.55390 0.95710 0.16510 0.0140 Uiso calc R 1.000
    H H3B 0.61320 0.82020 0.16390 0.0140 Uiso calc R 1.000
    H H4A 0.61680 0.84390 0.48440 0.0230 Uiso calc R 1.000
    H H4B 0.56360 0.75900 0.36190 0.0230 Uiso calc R 1.000
    H H4C 0.45320 0.88280 0.36380 0.0230 Uiso calc R 1.000
    H H5 0.839(2) 0.8576(16) 0.3566(16) 0.024(4) Uiso . . 1.000
    H H5A 0.65260 1.07550 0.35540 0.0210 Uiso calc R 1.000
    H H5B 0.87790 1.05780 0.36130 0.0210 Uiso calc R 1.000
    H H5C 0.78910 1.02120 0.48110 0.0210 Uiso calc R 1.000
loop_
    _atom_site_aniso_label
    _atom_site_aniso_U_11
    _atom_site_aniso_U_22
    _atom_site_aniso_U_33
    _atom_site_aniso_U_12
    _atom_site_aniso_U_13
    _atom_site_aniso_U_23
    S1 0.01250(10)
                 0.0164(2) 0.01710(10)
                                     0.00120(10)
                                               0.00010(10)
                                                         0.00390(10)
    N1 0.0124(4) 0.0083(4) 0.0120(4) -0.0003(3) 0.0014(3) 0.0014(3)
    N2 0.0142(4) 0.0123(5) 0.0155(4) 0.0007(4) -0.0004(3) 0.0024(3)
    N3 0.0141(4) 0.0127(5) 0.0186(5) 0.0001(4) 0.0009(3) 0.0021(3)
    N4 0.0121(4) 0.0106(4) 0.0154(4) -0.0002(3) 0.0020(3) 0.0014(3)
    N5 0.0122(4) 0.0089(4) 0.0115(4) 0.0003(3) 0.0025(3) 0.0003(3)
    C1 0.0132(4) 0.0099(5) 0.0110(4) -0.0007(4) 0.0039(3) 0.0000(3)
    C2 0.0185(5) 0.0080(5) 0.0144(5) -0.0018(4) 0.0056(4) -0.0008(4)
    C3 0.0143(5) 0.0108(5) 0.0101(4) -0.0027(4) 0.0012(3) -0.0006(3)
    C4 0.0162(5) 0.0139(5) 0.0166(5) -0.0007(4) 0.0065(4) 0.0028(4)
    C5 0.0170(5) 0.0101(5) 0.0137(5) -0.0014(4) 0.0024(4) -0.0026(4)
_geom_special_details
;
Bond distances, angles <i>etc</i>. have been calculated using the rounded
fractional coordinates. All su's are estimated from the variances of the
(full) variance-covariance matrix. The cell e.s.d.'s are taken into account in
the estimation of distances, angles and torsion angles
;
loop_
    _geom_bond_atom_site_label_1
    _geom_bond_atom_site_label_2
    _geom_bond_site_symmetry_1
    _geom_bond_site_symmetry_2
    _geom_bond_distance
    _geom_bond_publ_flag
    S1 C1 . . 1.7003(11) yes
    N1 N2 . . 1.3609(14) yes
    N1 C1 . . 1.3612(14) yes
    N1 C2 . . 1.4584(14) yes
    N2 N3 . . 1.2914(14) yes
    N3 N4 . . 1.3664(14) yes
    N4 C1 . . 1.3471(15) yes
    N5 C3 . . 1.4994(14) yes
    N5 C4 . . 1.4962(16) yes
    N5 C5 . . 1.4929(14) yes
    N5 H5 . . 0.934(16) no
    C2 C3 . . 1.5207(17) no
    C2 H2A . . 0.9900 no
    C2 H2B . . 0.9900 no
    C3 H3A . . 0.9900 no
    C3 H3B . . 0.9900 no
    C4 H4A . . 0.9800 no
    C4 H4B . . 0.9800 no
    C4 H4C . . 0.9800 no
    C5 H5A . . 0.9800 no
    C5 H5B . . 0.9800 no
    C5 H5C . . 0.9800 no
loop_
    _geom_contact_atom_site_label_1
    _geom_contact_atom_site_label_2
    _geom_contact_distance
    _geom_contact_site_symmetry_1
    _geom_contact_site_symmetry_2
    _geom_contact_publ_flag
    S1 H2A 2.8400 . . no
    S1 H3A 3.0500 . 1_655 no
    S1 H4C 2.8300 . 1_655 no
    S1 H5A 3.0400 . 1_655 no
    S1 H5B 2.9000 . . no
    S1 H3B 3.0600 . 2_755 no
    S1 H4B 3.0000 . 2_755 no
    S1 H2B 3.0800 . 3_775 no
    S1 H4A 2.9400 . 3_776 no
    S1 H5C 3.0500 . 3_776 no
    N1 N4 2.1601(14) . . no
    N1 N5 3.2610(13) . . no
    N1 C5 3.1945(14) . . no
    N2 C4 3.3800(16) . 2_655 no
    N2 N4 2.1867(14) . . no
    N2 C3 3.2180(15) . 3_675 no
    N3 C5 3.1239(15) . 4_574 no
    N3 C4 3.1363(16) . 2_655 no
    N4 C4 3.4054(16) . 2_755 no
    N4 N1 2.1601(14) . . no
    N4 N5 2.8054(14) . 2_755 no
    N5 N1 3.2610(13) . . no
    N5 N4 2.8054(14) . 2_745 no
    N1 H5B 2.6600 . . no
    N2 H3A 2.7800 . . no
    N2 H4B 2.8800 . 2_655 no
    N2 H3A 2.7200 . 3_675 no
    N2 H3B 2.8600 . 3_675 no
    N3 H4C 2.7900 . 2_655 no
    N3 H5C 2.8100 . 4_574 no
    N3 H5A 2.9000 . 4_574 no
    N4 H2B 2.9400 . 3_775 no
    N4 H5 1.889(17) . 2_755 no
    C1 C5 3.5255(16) . . no
    C1 C2 3.4785(16) . 3_775 no
    C2 C1 3.4785(16) . 3_775 no
    C3 N2 3.2180(15) . 3_675 no
    C4 N3 3.1363(16) . 2_645 no
    C4 N2 3.3800(16) . 2_645 no
    C4 N4 3.4054(16) . 2_745 no
    C5 C1 3.5255(16) . . no
    C5 N1 3.1945(14) . . no
    C5 N3 3.1239(15) . 4_575 no
    C1 H5B 2.6900 . . no
    C1 H5 2.830(18) . 2_755 no
    C1 H2B 2.7300 . 3_775 no
    C2 H5B 2.8900 . . no
    H2A S1 2.8400 . . no
    H2A H5 2.3600 . . no
    H2B S1 3.0800 . 3_775 no
    H2B N4 2.9400 . 3_775 no
    H2B C1 2.7300 . 3_775 no
    H3A S1 3.0500 . 1_455 no
    H3A N2 2.7800 . . no
    H3A H4C 2.5300 . . no
    H3A H5A 2.4100 . . no
    H3A N2 2.7200 . 3_675 no
    H3B H4B 2.3300 . . no
    H3B S1 3.0600 . 2_745 no
    H3B N2 2.8600 . 3_675 no
    H4A H5C 2.3400 . . no
    H4A S1 2.9400 . 3_776 no
    H4B H3B 2.3300 . . no
    H4B S1 3.0000 . 2_745 no
    H4B N2 2.8800 . 2_645 no
    H4C S1 2.8300 . 1_455 no
    H4C H3A 2.5300 . . no
    H4C N3 2.7900 . 2_645 no
    H5 H2A 2.3600 . . no
    H5 N4 1.889(17) . 2_745 no
    H5 C1 2.830(18) . 2_745 no
    H5A S1 3.0400 . 1_455 no
    H5A H3A 2.4100 . . no
    H5A N3 2.9000 . 4_575 no
    H5B S1 2.9000 . . no
    H5B N1 2.6600 . . no
    H5B C1 2.6900 . . no
    H5B C2 2.8900 . . no
    H5C H4A 2.3400 . . no
    H5C S1 3.0500 . 3_776 no
    H5C N3 2.8100 . 4_575 no
loop_
    _geom_angle_atom_site_label_1
    _geom_angle_atom_site_label_2
    _geom_angle_atom_site_label_3
    _geom_angle_site_symmetry_1
    _geom_angle_site_symmetry_2
    _geom_angle_site_symmetry_3
    _geom_angle
    _geom_angle_publ_flag
    N2 N1 C1 . . . 109.70(9) yes
    N2 N1 C2 . . . 120.40(9) yes
    C1 N1 C2 . . . 129.63(10) yes
    N1 N2 N3 . . . 106.46(9) yes
    N2 N3 N4 . . . 110.70(9) yes
    N3 N4 C1 . . . 107.34(9) yes
    C3 N5 C4 . . . 109.02(9) yes
    C3 N5 C5 . . . 113.32(8) yes
    C4 N5 C5 . . . 110.51(9) yes
    C5 N5 H5 . . . 108.7(11) no
    C3 N5 H5 . . . 108.2(10) no
    C4 N5 H5 . . . 106.9(10) no
    S1 C1 N4 . . . 128.17(9) yes
    S1 C1 N1 . . . 126.03(9) yes
    N1 C1 N4 . . . 105.80(9) yes
    N1 C2 C3 . . . 114.73(9) yes
    N5 C3 C2 . . . 114.26(9) yes
    N1 C2 H2A . . . 109.00 no
    N1 C2 H2B . . . 109.00 no
    C3 C2 H2A . . . 109.00 no
    C3 C2 H2B . . . 109.00 no
    H2A C2 H2B . . . 108.00 no
    N5 C3 H3A . . . 109.00 no
    N5 C3 H3B . . . 109.00 no
    C2 C3 H3A . . . 109.00 no
    C2 C3 H3B . . . 109.00 no
    H3A C3 H3B . . . 108.00 no
    N5 C4 H4A . . . 109.00 no
    N5 C4 H4B . . . 109.00 no
    N5 C4 H4C . . . 109.00 no
    H4A C4 H4B . . . 109.00 no
    H4A C4 H4C . . . 109.00 no
    H4B C4 H4C . . . 109.00 no
    N5 C5 H5A . . . 109.00 no
    N5 C5 H5B . . . 109.00 no
    N5 C5 H5C . . . 109.00 no
    H5A C5 H5B . . . 109.00 no
    H5A C5 H5C . . . 109.00 no
    H5B C5 H5C . . . 109.00 no
loop_
    _geom_torsion_atom_site_label_1
    _geom_torsion_atom_site_label_2
    _geom_torsion_atom_site_label_3
    _geom_torsion_atom_site_label_4
    _geom_torsion_site_symmetry_1
    _geom_torsion_site_symmetry_2
    _geom_torsion_site_symmetry_3
    _geom_torsion_site_symmetry_4
    _geom_torsion
    _geom_torsion_publ_flag
    C1 N1 N2 N3 . . . . -0.17(12) no
    C2 N1 N2 N3 . . . . -174.75(10) no
    N2 N1 C1 S1 . . . . 179.98(9) no
    N2 N1 C1 N4 . . . . 0.31(12) no
    C2 N1 C1 S1 . . . . -6.09(17) no
    C2 N1 C1 N4 . . . . 174.24(10) no
    N2 N1 C2 C3 . . . . -68.63(13) no
    C1 N1 C2 C3 . . . . 118.00(12) no
    N1 N2 N3 N4 . . . . -0.04(12) no
    N2 N3 N4 C1 . . . . 0.24(12) no
    N3 N4 C1 S1 . . . . -180.00(8) no
    N3 N4 C1 N1 . . . . -0.33(12) no
    C4 N5 C3 C2 . . . . -166.23(9) no
    C5 N5 C3 C2 . . . . 70.26(12) no
    N1 C2 C3 N5 . . . . -81.52(12) no
loop_
    _geom_hbond_atom_site_label_D
    _geom_hbond_atom_site_label_H
    _geom_hbond_atom_site_label_A
    _geom_hbond_site_symmetry_A
    _geom_hbond_distance_DH
    _geom_hbond_distance_HA
    _geom_hbond_distance_DA
    _geom_hbond_angle_DHA
    _geom_hbond_publ_flag
    N5 H5 N4 2_745 0.934(16) 1.889(17) 2.8054(14) 166.2(16) yes
    C2 H2A S1 . 0.9900 2.8400 3.3039(12) 109.00 no
    C4 H4C S1 1_455 0.9800 2.8300 3.7275(13) 153.00 yes
_iucr_refine_instructions_details
;
TITL kts1_0m in P2(1)/c (100K)
CELL  0.71073   7.1021  11.2476  10.7045   90.000  102.479   90.000
ZERR     4.00   0.0001   0.0002   0.0002    0.000    0.001    0.000
LATT   1
SYMM  - X, 1/2 + Y, 1/2 - Z
SFAC  C    H    N    S
UNIT  20   44   20   4
ACTA 50
MERG   2
OMIT    -1   1   1
OMIT     0   2   1
FMAP   2    1   60
PLAN   10
SIZE     0.14   0.21   0.41
BOND   $H
CONF
L.S.   4
TEMP  -173.00
WGHT    0.039100    0.437200
FVAR       0.88092
S1    4    1.218988    1.075207    0.254008    11.00000    0.01254    0.01641 =
         0.01708    0.00388    0.00005    0.00123
N4    3    0.973799    1.235782    0.108961    11.00000    0.01208    0.01063 =
         0.01544    0.00141    0.00198   -0.00018
N3    3    0.791163    1.234007    0.034911    11.00000    0.01410    0.01272 =
         0.01860    0.00209    0.00089    0.00010
N2    3    0.716523    1.129261    0.034302    11.00000    0.01419    0.01227 =
         0.01545    0.00244   -0.00036    0.00066
N1    3    0.852266    1.059773    0.109416    11.00000    0.01243    0.00829 =
         0.01197    0.00139    0.00144   -0.00029
N5    3    0.726058    0.902479    0.333824    11.00000    0.01222    0.00893 =
         0.01153    0.00029    0.00248    0.00032
H5    2    0.839014    0.857624    0.356619    11.00000    0.02391
C1    1    1.013254    1.125324    0.155987    11.00000    0.01317    0.00988 =
         0.01098   -0.00004    0.00386   -0.00071
C2    1    0.819561    0.932551    0.120320    11.00000    0.01849    0.00800 =
         0.01439   -0.00080    0.00563   -0.00178
AFIX  23
H2A   2    0.941622    0.895079    0.165223    11.00000   -1.20000
H2B   2    0.785410    0.898173    0.033210    11.00000   -1.20000
AFIX   0
C3    1    0.662209    0.900617    0.190864    11.00000    0.01430    0.01084 =
         0.01005   -0.00058    0.00124   -0.00265
AFIX  23
H3A   2    0.553881    0.957121    0.165131    11.00000   -1.20000
H3B   2    0.613223    0.820159    0.163860    11.00000   -1.20000
AFIX   0
C4    1    0.577029    0.841809    0.390905    11.00000    0.01620    0.01387 =
         0.01664    0.00279    0.00650   -0.00070
AFIX 137
H4A   2    0.616753    0.843903    0.484431    11.00000   -1.50000
H4B   2    0.563566    0.758991    0.361901    11.00000   -1.50000
H4C   2    0.453159    0.882795    0.363768    11.00000   -1.50000
AFIX   0
C5    1    0.764735    1.024743    0.387544    11.00000    0.01699    0.01015 =
         0.01372   -0.00256    0.00239   -0.00143
AFIX 137
H5A   2    0.652555    1.075489    0.355415    11.00000   -1.50000
H5B   2    0.877900    1.057810    0.361338    11.00000   -1.50000
H5C   2    0.789138    1.021185    0.481140    11.00000   -1.50000
HKLF 4
REM  kts1_0m in P2(1)/c (100K)
REM R1 =  0.0382 for   2618 Fo > 4sig(Fo)  and  0.0465 for all   3004 data
REM    106 parameters refined using      0 restraints
END
WGHT      0.0391      0.4372
REM Highest difference peak  0.482,  deepest hole -0.296,  1-sigma level  0.065
Q1    1   0.8380  0.9969  0.1196  11.00000  0.05    0.48
Q2    1   0.7072  0.8942  0.2614  11.00000  0.05    0.47
Q3    1   0.9901  1.1803  0.1389  11.00000  0.05    0.45
Q4    1   0.7390  0.9198  0.1606  11.00000  0.05    0.43
Q5    1   0.7407  0.9626  0.3612  11.00000  0.05    0.41
Q6    1   0.9404  1.0825  0.1338  11.00000  0.05    0.37
Q7    1   0.8840  1.2396  0.0763  11.00000  0.05    0.36
Q8    1   1.0994  1.0847  0.2166  11.00000  0.05    0.34
Q9    1   0.5493  0.9179  0.1799  11.00000  0.05    0.31
Q10   1   1.2387  1.0182  0.2785  11.00000  0.05    0.31
;
