# Supplementary material for: 1-[2-(Di­methyl­aza­nium­yl)eth­yl]-1H-1,2,3,4-tetra­zole-5-thiol­ate
Source: Acta Crystallogr Sect E Struct Rep Online. 2014 Jan 29;70(Pt 2):o224. doi: 10.1107/S1600536814001573 (PMC3998363; doi:10.1107/S1600536814001573)
Supplement: Supplementary file 2 [file e-70-0o224-Isup2.hkl]

#
# h,k,l, Fc-squared, Fo-squared, sigma(Fo-squared) and status flag
#
data_I
_shelx_title ' kts1_0m in P2(1)/c (100K)'
_shelx_refln_list_code          4
_shelx_F_calc_maximum      114.58
_exptl_crystal_F_000       368.00
_reflns_d_resolution_high  0.6574
 
loop_
 _symmetry_equiv_pos_as_xyz
 'x, y, z'
 '-x, y+1/2, -z+1/2'
 '-x, -y, -z'
 'x, -y-1/2, z-1/2'
 
_cell_length_a     7.1021
_cell_length_b    11.2476
_cell_length_c    10.7045
_cell_angle_alpha  90.000
_cell_angle_beta  102.479
_cell_angle_gamma  90.000
 
_shelx_F_squared_multiplier     1.000
 
loop_
 _refln_index_h
 _refln_index_k
 _refln_index_l
 _refln_F_squared_calc
 _refln_F_squared_meas
 _refln_F_squared_sigma
 _refln_observed_status
   1   0   0     1970.98     2008.18     24.60 o
   2   0   0     9573.84     9289.94     85.06 o
   3   0   0      198.22      154.66      2.11 o
   4   0   0     2757.86     2887.07     29.52 o
   5   0   0     2063.34     2077.70     22.58 o
   6   0   0        5.35        3.01      1.03 o
   7   0   0       33.77       36.09      2.87 o
   8   0   0        0.68        1.05      1.25 o
   9   0   0      281.93      269.73     14.19 o
   1   1   0      351.64      325.02     10.78 o
   2   1   0      853.60      871.72      6.92 o
   3   1   0       20.87       19.93      0.81 o
   4   1   0      196.52      165.28      2.30 o
   5   1   0        4.43        3.96      0.72 o
   6   1   0       15.18       13.27      0.98 o
   7   1   0       27.30       27.13      1.94 o
   8   1   0       72.58       76.49      3.09 o
   9   1   0       19.53       19.10      2.48 o
  10   1   0       14.64       10.80      6.72 o
   0   2   0     2254.24     2389.50     20.91 o
   1   2   0        3.74        2.02      0.35 o
   2   2   0     4364.27     4476.37     31.23 o
   3   2   0     1073.81     1205.08      9.21 o
   4   2   0        3.52        2.11      0.41 o
   5   2   0        0.31        0.07      0.67 o
   6   2   0       15.47       16.59      1.55 o
   7   2   0      103.03       97.84      3.15 o
   8   2   0       17.93       16.72      2.39 o
   9   2   0       23.28       20.97      2.79 o
   1   3   0     6939.76     7274.95     47.01 o
   2   3   0      249.26      255.34      3.19 o
   3   3   0     1513.84     1625.26     12.23 o
   4   3   0      297.50      272.64      3.94 o
   5   3   0      701.58      723.59      7.28 o
   6   3   0     1784.22     1743.37     15.94 o
   7   3   0       98.14       89.61      4.08 o
   8   3   0      352.07      381.56      8.89 o
   9   3   0       14.89       17.43      2.83 o
   0   4   0     1929.47     2106.88     16.16 o
   1   4   0      570.51      694.56      4.80 o
   2   4   0      310.03      319.21      3.11 o
   3   4   0      513.30      589.13      5.08 o
   4   4   0       11.66       14.08      0.80 o
   5   4   0      124.52      136.49      2.62 o
   6   4   0        2.66        4.92      1.65 o
   7   4   0      136.82      129.03      5.04 o
   8   4   0        0.14       -1.58      1.62 o
   9   4   0        1.55       18.48      8.53 o
  10   4   0        6.08       -6.90      8.05 o
   1   5   0        7.06        4.49      0.40 o
   2   5   0       54.72       62.73      1.32 o
   3   5   0     1161.88     1215.56      9.79 o
   4   5   0        6.67        9.44      0.83 o
   5   5   0       13.14       18.20      1.28 o
   6   5   0        5.68        3.09      2.52 o
   7   5   0       16.68       17.33      4.24 o
   8   5   0      210.73      195.19      8.08 o
   9   5   0       95.21       88.39      7.03 o
  10   5   0       58.21       54.62     12.56 o
   0   6   0     6058.49     6892.31     50.31 o
   1   6   0      977.45     1061.04      7.19 o
   2   6   0     1951.97     2025.94     13.76 o
   3   6   0      216.74      220.89      2.73 o
   4   6   0      529.15      506.07      7.18 o
   5   6   0      425.95      388.01      7.08 o
   6   6   0       81.86       74.62      7.39 o
   7   6   0      335.85      326.77     10.70 o
   8   6   0        0.39       -1.65      2.78 o
   9   6   0       96.08       88.91      6.44 o
   1   7   0      270.57      305.68      2.89 o
   2   7   0        3.33        2.65      0.78 o
   3   7   0      198.85      194.34      4.67 o
   4   7   0       43.90       42.29      2.65 o
   5   7   0       12.42        9.97      2.78 o
   6   7   0       10.38        9.21      2.94 o
   7   7   0       27.25       23.48      4.08 o
   8   7   0       26.10       16.10      7.03 o
   9   7   0       66.51       61.81     13.09 o
   0   8   0       10.44       11.70      1.23 o
   1   8   0        0.79        0.24      0.56 o
   2   8   0      507.37      510.46      6.13 o
   3   8   0     1458.96     1433.39     17.82 o
   4   8   0      186.17      156.84      5.42 o
   5   8   0      142.36      131.90      7.57 o
   6   8   0        6.33        8.40      3.77 o
   7   8   0      199.00      191.67      8.98 o
   8   8   0       13.87       13.25      3.94 o
   9   8   0       12.77       13.38      9.97 o
   1   9   0     2616.69     2706.13     19.06 o
   2   9   0       87.31       88.54      3.48 o
   3   9   0     1481.54     1459.35     21.08 o
   4   9   0       67.50       66.74      5.86 o
   5   9   0      304.96      291.05     10.67 o
   6   9   0      315.18      298.03     23.37 o
   7   9   0        4.86        7.02      6.14 o
   8   9   0      147.00      162.15      9.35 o
   0  10   0      125.79      111.14      4.86 o
   1  10   0       83.68       83.63      4.07 o
   2  10   0       78.43       83.22      4.03 o
   3  10   0      209.08      209.19      5.93 o
   4  10   0       11.11       14.29      2.97 o
   5  10   0      177.54      173.46      7.91 o
   6  10   0        4.14       -0.08      2.84 o
   7  10   0       30.13       23.89      4.30 o
   8  10   0        9.27       12.65      6.43 o
   1  11   0      428.57      442.92      8.98 o
   2  11   0        2.52        4.38      1.83 o
   3  11   0      313.13      303.68      9.77 o
   4  11   0      515.63      483.47     11.95 o
   5  11   0      190.44      174.22      7.66 o
   6  11   0      140.16      139.14      7.61 o
   7  11   0       57.78       58.88      5.75 o
   8  11   0      148.31      168.34     19.74 o
   0  12   0      312.39      330.47     16.05 o
   1  12   0        7.92        4.74      1.87 o
   2  12   0      202.08      204.03      6.37 o
   3  12   0      139.74      152.79      8.90 o
   4  12   0       14.06       16.41      4.99 o
   5  12   0      193.99      189.43      8.15 o
   6  12   0       46.05       45.91      5.35 o
   7  12   0      177.74      174.44     12.98 o
   1  13   0       53.40       56.01      8.20 o
   2  13   0       95.26       94.75      6.24 o
   3  13   0        2.14        1.97      4.02 o
   4  13   0       99.78      102.63      9.84 o
   5  13   0       45.56       46.89      7.38 o
   6  13   0      273.34      309.44     47.34 o
   0  14   0      147.39      145.31     11.12 o
   1  14   0       33.48       30.47      5.02 o
   2  14   0      117.48      131.61     12.48 o
   3  14   0      299.09      313.54     13.05 o
   4  14   0        5.76        2.43      4.35 o
   5  14   0      148.59      157.78     19.46 o
   6  14   0        0.03        3.49      5.27 o
   1  15   0      165.10      172.52     20.05 o
   2  15   0        6.90       13.10      5.34 o
   3  15   0       13.20        6.25      5.47 o
   4  15   0       50.12       55.04      7.27 o
   5  15   0        2.68       12.64      5.17 o
   1  16   0      171.05      243.02     15.08 o
   2  16   0        1.22       22.25      5.33 o
   3  16   0       40.92       66.13     10.49 o
 -10   1   1      169.99      184.95     12.93 o
  -9   1   1       60.92       72.48      3.20 o
  -8   1   1      457.15      471.75      7.45 o
  -7   1   1        6.15        5.07      1.19 o
  -6   1   1     1919.92     1949.85     18.39 o
  -5   1   1      289.78      287.89      4.03 o
  -4   1   1      631.52      656.79      7.04 o
  -3   1   1      454.41      429.57      4.35 o
  -2   1   1      251.13      256.69      3.33 o
   0   1   1      710.35      771.47      5.25 o
   1   1   1     3419.38     3199.32     24.23 o
   2   1   1      275.92      284.19      4.28 o
   3   1   1      253.84      227.91      3.81 o
   4   1   1       88.60       88.90      1.40 o
   5   1   1      373.94      367.35      4.23 o
   6   1   1       70.78       70.98      2.32 o
   7   1   1      111.83      117.93      2.74 o
   8   1   1      265.14      287.52      6.20 o
   9   1   1        0.18       -1.62      1.62 o
 -10   2   1       10.87        5.05      5.25 o
  -9   2   1      157.55      168.39      8.42 o
  -8   2   1      369.14      372.21      6.68 o
  -7   2   1      419.03      422.42      6.83 o
  -6   2   1      283.17      268.39      4.88 o
  -5   2   1     1093.02     1122.67     11.43 o
  -4   2   1      818.44      775.60      8.17 o
  -3   2   1      711.57      712.46      5.96 o
  -2   2   1      555.57      569.60      4.64 o
  -1   2   1     6728.46     6865.53     56.87 o
   1   2   1      387.29      397.45      3.64 o
   2   2   1        4.49        2.49      0.37 o
   3   2   1      134.39      149.74      2.57 o
   4   2   1      506.91      485.84      4.39 o
   5   2   1      291.27      298.44      3.64 o
   6   2   1      119.34       99.26      1.88 o
   7   2   1       71.19       73.69      2.33 o
   8   2   1        6.51        3.56      2.59 o
   9   2   1      267.74      274.12     10.01 o
 -10   3   1        1.58       -5.85     10.32 o
  -9   3   1       57.80       69.10      5.58 o
  -8   3   1       31.51       37.38      3.27 o
  -7   3   1       10.74        9.92      1.51 o
  -6   3   1        0.18        0.41      0.91 o
  -5   3   1       27.73       28.64      1.53 o
  -4   3   1      487.69      492.92      5.68 o
  -3   3   1      199.95      203.64      2.58 o
  -2   3   1        7.67        6.71      0.49 o
  -1   3   1       90.65       99.13      1.23 o
   0   3   1      412.30      446.82      3.34 o
   1   3   1      783.46      816.17      6.20 o
   2   3   1     1341.70     1390.70     13.12 o
   3   3   1      275.38      297.27      3.16 o
   4   3   1      472.05      510.25      7.27 o
   5   3   1        5.02        5.60      0.75 o
   6   3   1        0.34        1.19      0.96 o
   7   3   1       19.06       18.98      1.58 o
   8   3   1       11.22        9.21      2.57 o
   9   3   1        9.43        8.81      2.89 o
 -10   4   1        0.65       -4.59      4.59 o
  -9   4   1      431.05      481.99     11.04 o
  -8   4   1       54.18       51.90      3.98 o
  -7   4   1      368.52      373.57      9.21 o
  -6   4   1      624.10      608.07      7.62 o
  -5   4   1      236.32      223.66      3.42 o
  -4   4   1      364.29      320.92      3.70 o
  -3   4   1      885.76      926.66      8.81 o
  -2   4   1      375.88      355.76      3.26 o
  -1   4   1      153.04      152.51      1.76 o
   0   4   1     1258.07     1333.07      8.23 o
   1   4   1      615.90      676.75      5.33 o
   2   4   1     1020.45     1020.78      7.10 o
   3   4   1      959.38      964.24     10.60 o
   4   4   1        7.87        2.45      0.54 o
   5   4   1      942.43      960.61     10.51 o
   6   4   1       10.24       12.72      3.57 o
   7   4   1      137.81      143.64      4.01 o
   8   4   1        0.50        0.12      1.45 o
   9   4   1      103.61      112.07      6.51 o
 -10   5   1      164.53      175.59     18.74 o
  -9   5   1        0.20       -0.54      2.89 o
  -8   5   1      153.40      152.20      5.98 o
  -7   5   1        2.34        1.67      1.20 o
  -6   5   1      705.31      652.42     12.07 o
  -5   5   1      383.80      370.18      5.10 o
  -4   5   1      679.40      674.19      6.32 o
  -3   5   1       86.47       67.25      2.40 o
  -2   5   1      106.27      107.59      1.56 o
  -1   5   1       22.29       17.52      0.65 o
   0   5   1      253.70      338.12      2.77 o
   1   5   1       23.63       13.10      0.63 o
   2   5   1      512.79      566.71      5.62 o
   3   5   1      109.94      101.33      2.08 o
   4   5   1      423.87      434.64      5.21 o
   5   5   1      407.75      390.58      6.84 o
   6   5   1      397.56      410.56     22.62 o
   7   5   1       61.62       47.32     15.87 o
   8   5   1      154.85      162.28      4.58 o
   9   5   1        0.56        0.31      2.56 o
  -9   6   1       84.70       84.85     14.60 o
  -8   6   1        2.85        0.18      1.31 o
  -7   6   1        0.06        0.71      2.69 o
  -6   6   1        8.57        7.60      2.03 o
  -5   6   1       39.53       33.54      1.96 o
  -4   6   1        1.90        1.99      0.81 o
  -3   6   1       40.16       46.32      1.27 o
  -2   6   1       73.11       59.81      1.56 o
  -1   6   1      165.50      201.46      2.24 o
   0   6   1      817.48      860.38      5.52 o
   1   6   1      108.20      123.16      1.54 o
   2   6   1     1274.17     1389.56      9.91 o
   3   6   1      501.62      517.67      7.15 o
   4   6   1       30.94       27.36      1.81 o
   5   6   1       81.83       75.94      5.69 o
   6   6   1      193.66      180.67      7.66 o
   7   6   1      194.51      176.78      7.93 o
   8   6   1        4.81        4.37      2.76 o
   9   6   1        0.32       -7.38      7.98 o
  -9   7   1       17.94       25.41     10.39 o
  -8   7   1      554.53      562.04     15.56 o
  -7   7   1      231.99      238.33      7.80 o
  -6   7   1      395.03      393.80      9.72 o
  -5   7   1     1179.12     1129.16     18.06 o
  -4   7   1      715.56      721.44      8.71 o
  -3   7   1     1835.89     1887.87     20.71 o
  -2   7   1        1.11        2.90      0.89 o
  -1   7   1      577.23      559.13      4.24 o
   0   7   1      464.66      546.64      4.14 o
   1   7   1       87.53       61.62      1.08 o
   2   7   1        0.56        2.30      0.71 o
   3   7   1       16.08       13.87      1.24 o
   4   7   1      118.04      125.63      4.21 o
   5   7   1        9.99       10.15      2.67 o
   6   7   1      127.39      139.02      7.04 o
   7   7   1       56.18       45.46      5.27 o
   8   7   1      235.46      233.45      9.99 o
   9   7   1       99.36      105.55     15.69 o
  -9   8   1      141.54      144.23     17.63 o
  -8   8   1       25.03       23.74      4.43 o
  -7   8   1       79.32       87.21     14.92 o
  -6   8   1        1.29        6.29      2.62 o
  -5   8   1      799.43      754.07     17.59 o
  -4   8   1       54.44       49.91      3.63 o
  -3   8   1      753.67      727.27     10.92 o
  -2   8   1      220.16      240.14      4.26 o
  -1   8   1      188.17      203.09      3.01 o
   0   8   1       21.95       16.85      0.94 o
   1   8   1        6.77        5.33      0.72 o
   2   8   1       21.59       26.53      1.60 o
   3   8   1        2.56        0.98      0.79 o
   4   8   1       35.22       30.76      2.82 o
   5   8   1       87.02       87.53      5.99 o
   6   8   1      164.33      167.82      8.21 o
   7   8   1       32.81       43.80      5.54 o
   8   8   1        0.01        0.60      2.80 o
   9   8   1       17.73        3.36     11.06 o
  -9   9   1       37.61       28.69     11.50 o
  -8   9   1       60.73       55.33      6.43 o
  -7   9   1        0.10       -0.61      3.44 o
  -6   9   1      115.18      114.27      7.22 o
  -5   9   1        6.48       10.36      3.18 o
  -4   9   1        3.64        0.87      1.64 o
  -3   9   1      984.14      973.97     16.54 o
  -2   9   1      116.80      116.48      3.27 o
  -1   9   1      217.76      222.83      3.14 o
   0   9   1      105.03      106.83      2.54 o
   1   9   1      156.18      164.47      2.85 o
   2   9   1        6.14        7.12      1.47 o
   3   9   1       22.55       21.68      2.75 o
   4   9   1      233.73      205.80      7.28 o
   5   9   1      224.15      222.03      7.87 o
   6   9   1       30.40       26.25      5.70 o
   7   9   1        7.78       10.77      3.37 o
   8   9   1      137.45      128.03     11.31 o
  -8  10   1        9.23       18.28     10.33 o
  -7  10   1      472.03      465.12     15.25 o
  -6  10   1       92.88       95.52      7.70 o
  -5  10   1       21.37       16.63      3.90 o
  -4  10   1        0.30        1.05      2.44 o
  -3  10   1      138.09      128.72      4.88 o
  -2  10   1      501.95      482.98      8.20 o
  -1  10   1       87.54       98.05      2.48 o
   0  10   1       22.04       23.70      2.35 o
   1  10   1       15.82       24.74      2.70 o
   2  10   1      377.21      382.42      7.13 o
   3  10   1      530.11      518.63     10.05 o
   4  10   1       27.30       23.90      3.60 o
   5  10   1       26.34       26.68      4.75 o
   6  10   1       26.31       26.14      4.25 o
   7  10   1       84.74       90.29      8.32 o
   8  10   1        0.23       -5.01      5.01 o
  -8  11   1       25.09       15.49      7.02 o
  -7  11   1       49.35       52.95      7.12 o
  -6  11   1       41.69       40.54      5.80 o
  -5  11   1        5.07       -0.38      2.43 o
  -4  11   1      521.21      501.61     12.15 o
  -3  11   1       41.50       43.80      3.58 o
  -2  11   1      316.11      273.92     12.09 o
  -1  11   1        7.88        7.00      2.27 o
   0  11   1      425.80      381.34      7.31 o
   1  11   1      225.66      214.86      6.13 o
   2  11   1       28.51       22.86      3.58 o
   3  11   1        7.55        6.54      2.76 o
   4  11   1        1.07        0.73      2.23 o
   5  11   1       70.91       60.46      5.51 o
   6  11   1       81.65       78.32      8.95 o
   7  11   1       22.43       27.79      4.60 o
  -7  12   1        2.75        4.66      3.53 o
  -6  12   1       52.18       51.28      5.54 o
  -5  12   1       19.16       26.34      4.29 o
  -4  12   1        8.43       11.45      4.75 o
  -3  12   1       15.59       23.18      5.27 o
  -2  12   1       63.72       71.54      4.87 o
  -1  12   1      272.68      263.07      8.45 o
   0  12   1      422.57      390.94     10.38 o
   1  12   1       47.49       51.90      3.78 o
   2  12   1      179.64      201.19      7.76 o
   3  12   1        7.99        8.82      3.23 o
   4  12   1       77.29       77.60      8.13 o
   5  12   1        3.71        9.16      3.31 o
   6  12   1        1.70       -0.27      4.00 o
   7  12   1       13.24       19.26      6.47 o
  -6  13   1      107.38      102.32     10.19 o
  -5  13   1      122.66      133.70     15.68 o
  -4  13   1        6.64        0.01      8.33 o
  -3  13   1      576.05      591.59     19.45 o
  -2  13   1        5.32       10.37      3.07 o
  -1  13   1      482.77      480.65     12.11 o
   0  13   1       26.01       34.20      4.50 o
   1  13   1       33.65       35.07      3.90 o
   2  13   1       60.11       63.07      5.63 o
   3  13   1      149.19      168.51      9.71 o
   4  13   1       87.92       79.79      8.37 o
   5  13   1        0.03        0.42      4.81 o
   6  13   1       10.16       13.67      9.52 o
  -6  14   1       23.85       31.31      7.15 o
  -5  14   1      149.83      131.80     19.95 o
  -4  14   1        2.93        7.24      4.85 o
  -3  14   1        6.54       17.95      7.55 o
  -2  14   1       21.01       26.44      7.22 o
  -1  14   1        6.38       13.29      3.13 o
   0  14   1       12.09       22.27      5.61 o
   1  14   1       15.36       17.82      4.20 o
   2  14   1       25.89       30.69      5.30 o
   3  14   1      119.52      124.57      9.54 o
   4  14   1       98.57      109.46     12.93 o
   5  14   1        0.23        2.38      5.81 o
  -5  15   1       61.77       57.98      8.11 o
  -4  15   1        4.37       14.01      7.59 o
  -3  15   1      125.46      117.07     14.36 o
  -2  15   1      121.44      141.24     12.75 o
  -1  15   1      168.17      202.13     13.79 o
   0  15   1       79.16       76.19      9.88 o
   1  15   1      252.54      257.67     29.06 o
   2  15   1        4.75        7.16      3.77 o
   3  15   1       27.56       32.54      5.38 o
   4  15   1        1.66        9.76      4.25 o
  -3  16   1        2.52       18.99      6.16 o
  -2  16   1      372.98      440.11     22.44 o
   0  16   1      129.12      152.94     11.25 o
   1  16   1        9.75       20.30     12.13 o
   2  16   1       71.99       93.34     11.56 o
   3  16   1       18.24       42.50      8.19 o
 -10   0   2        0.61       -3.34      3.34 o
  -9   0   2      395.76      419.85     21.49 o
  -8   0   2       15.99       20.07      3.72 o
  -7   0   2        3.06        3.29      1.06 o
  -6   0   2       14.39       20.46      1.64 o
  -5   0   2       73.58       85.52      2.39 o
  -4   0   2      135.43      129.95      2.94 o
  -3   0   2       83.65       76.97      2.02 o
  -2   0   2      587.07      633.35      7.70 o
  -1   0   2      483.93      502.04      7.33 o
   0   0   2      753.51      784.74      7.90 o
   1   0   2      281.08      294.99      4.19 o
   2   0   2     2540.41     2781.43     58.54 o
   3   0   2      107.69       98.46      2.41 o
   4   0   2      246.02      243.99      3.87 o
   5   0   2     1429.34     1349.15     15.32 o
   6   0   2      111.94      105.43      3.42 o
   7   0   2     1472.96     1473.28     31.04 o
   8   0   2        8.75        9.14      2.35 o
   9   0   2      224.96      276.88      9.29 o
 -10   1   2       75.42       90.63     16.29 o
  -9   1   2        3.97        0.22      2.00 o
  -8   1   2       26.58       28.08      2.06 o
  -7   1   2      342.14      336.72      5.83 o
  -6   1   2      132.37      134.05      3.59 o
  -5   1   2      590.40      618.29      6.54 o
  -4   1   2      255.30      281.69      4.61 o
  -3   1   2      490.70      488.83      4.43 o
  -2   1   2     1194.93     1248.31     11.22 o
  -1   1   2     9079.45     9002.07    130.01 o
   0   1   2     4966.57     4888.41     38.92 o
   1   1   2     2218.13     2275.12     13.28 o
   2   1   2      125.03      170.39      2.19 o
   3   1   2     2002.74     2148.16     22.04 o
   4   1   2      553.46      559.56      5.15 o
   5   1   2        6.84        4.66      0.68 o
   6   1   2      180.34      176.72      2.81 o
   7   1   2      183.71      196.72      4.55 o
   8   1   2      107.28      122.17      4.14 o
   9   1   2        0.46       -1.07      1.19 o
 -10   2   2        0.71        0.91      1.63 o
  -9   2   2       35.71       37.14      2.63 o
  -8   2   2        0.27       -0.36      1.09 o
  -7   2   2      167.68      167.30      4.09 o
  -6   2   2      287.56      278.90      5.06 o
  -5   2   2        4.59        5.81      0.85 o
  -4   2   2       11.64       10.41      0.71 o
  -3   2   2       79.80       88.81      1.61 o
  -2   2   2     1057.18     1050.74      9.18 o
  -1   2   2        0.72        1.44      0.29 o
   0   2   2     3243.83     3382.28     20.97 o
   1   2   2      155.84      172.30      1.55 o
   2   2   2     1042.63     1120.36     10.71 o
   3   2   2      743.21      779.10      9.35 o
   4   2   2     1124.88     1186.82     12.34 o
   5   2   2     1472.37     1454.92     12.17 o
   6   2   2       32.77       24.22      1.53 o
   7   2   2      345.25      344.57      6.82 o
   8   2   2       17.60       18.24      2.01 o
   9   2   2      255.42      279.18      6.46 o
 -10   3   2       51.68       46.03      6.71 o
  -9   3   2       48.55       50.91      5.73 o
  -8   3   2       16.49       19.58      2.94 o
  -7   3   2      208.12      192.72      4.93 o
  -6   3   2        9.85       12.14      1.39 o
  -5   3   2       17.71       20.97      1.34 o
  -4   3   2       25.22       21.52      1.06 o
  -3   3   2     1194.80     1181.63      9.86 o
  -2   3   2       37.75       48.31      1.24 o
  -1   3   2     2617.87     2687.22     16.74 o
   0   3   2      307.91      357.19      2.75 o
   1   3   2     4094.84     4360.17     30.33 o
   2   3   2        0.72        0.51      0.31 o
   3   3   2      925.79      904.18      8.17 o
   4   3   2        0.16        1.00      0.54 o
   5   3   2      812.35      809.07     14.56 o
   6   3   2      212.47      209.81      4.40 o
   7   3   2      505.82      485.00      8.67 o
   8   3   2      341.55      354.73      7.26 o
   9   3   2       71.55       88.75      6.42 o
 -10   4   2        8.30       -3.38      4.15 o
  -9   4   2       86.96       85.61      5.21 o
  -8   4   2      144.62      152.60      5.82 o
  -7   4   2      407.83      408.81      7.77 o
  -6   4   2        2.00        1.33      0.88 o
  -5   4   2       62.05       71.18      1.88 o
  -4   4   2      109.75      112.52      2.33 o
  -3   4   2      411.94      424.84      4.25 o
  -2   4   2      428.57      458.67      3.69 o
  -1   4   2      301.82      357.10      2.95 o
   0   4   2     1235.85     1349.57      8.70 o
   1   4   2      228.06      245.26      2.36 o
   2   4   2       46.03       51.17      1.18 o
   3   4   2       33.75       37.30      1.47 o
   4   4   2      139.94      133.68      2.53 o
   5   4   2      731.71      662.82     13.68 o
   6   4   2       49.26       46.67      2.29 o
   7   4   2       67.17       59.12      2.98 o
   8   4   2      170.49      156.81      4.67 o
   9   4   2      194.42      213.72     10.39 o
 -10   5   2       53.89       49.68      7.30 o
  -9   5   2       29.73       33.49      3.78 o
  -8   5   2      171.85      172.78      6.37 o
  -7   5   2        5.35       10.51      3.43 o
  -6   5   2     1023.20      963.03     13.31 o
  -5   5   2       14.68       12.36      1.13 o
  -4   5   2     1167.49     1194.79     11.52 o
  -3   5   2      251.64      251.99      3.02 o
  -2   5   2      669.30      708.80      5.41 o
  -1   5   2     2722.26     2936.83     17.91 o
   0   5   2      170.66      184.79      2.05 o
   1   5   2      168.56      151.05      1.56 o
   2   5   2       80.64       86.72      1.49 o
   3   5   2      242.58      218.64      2.55 o
   4   5   2      420.12      406.29      6.43 o
   5   5   2      211.95      224.73      6.40 o
   6   5   2      203.75      200.68      7.83 o
   7   5   2        1.95        2.09      2.72 o
   8   5   2      383.42      358.18      7.77 o
   9   5   2        0.00        0.12      6.81 o
 -10   6   2      117.75      109.05     15.77 o
  -9   6   2      147.96      149.39      6.71 o
  -8   6   2        3.65        0.65      2.39 o
  -7   6   2       15.12       19.89      2.80 o
  -6   6   2        6.61        5.18      2.67 o
  -5   6   2       65.15       78.21      3.14 o
  -4   6   2        0.07        0.39      0.75 o
  -3   6   2       54.92       63.11      1.49 o
  -2   6   2      261.35      247.34      2.90 o
  -1   6   2      362.24      421.66      3.62 o
   0   6   2     1319.19     1395.13      8.18 o
   1   6   2      834.34      923.45      6.80 o
   2   6   2     1771.33     1860.23     14.77 o
   3   6   2      156.40      152.74      5.10 o
   4   6   2      904.53      881.62      8.98 o
   5   6   2      134.86      110.77      4.73 o
   6   6   2      420.27      430.33     12.38 o
   7   6   2      488.92      467.82     13.48 o
   8   6   2        1.28        0.98      1.96 o
   9   6   2       88.81      104.55     10.43 o
  -9   7   2        5.56       13.09      5.57 o
  -8   7   2       23.01       18.85      3.39 o
  -7   7   2       23.55       15.11      2.90 o
  -6   7   2        0.14        0.39      2.58 o
  -5   7   2      130.13      126.61      5.13 o
  -4   7   2      977.60      922.47     13.21 o
  -3   7   2        4.48        5.09      1.04 o
  -2   7   2       78.48       86.83      2.10 o
  -1   7   2     1543.84     1672.39     10.07 o
   0   7   2      565.12      623.49      4.57 o
   1   7   2       92.21      105.06      1.47 o
   2   7   2        0.03        0.22      0.66 o
   3   7   2      398.56      385.35      5.66 o
   4   7   2      479.81      414.62      7.28 o
   5   7   2        0.15        3.08      2.53 o
   6   7   2       43.33       40.46      4.11 o
   7   7   2        0.06       -2.56      3.76 o
   8   7   2       59.50       60.69      7.90 o
   9   7   2        0.11      -10.75     11.15 o
  -9   8   2      101.40      111.51     15.41 o
  -8   8   2        1.15       -2.40      2.40 o
  -7   8   2      151.51      143.71      7.49 o
  -6   8   2      128.43      109.51      5.41 o
  -5   8   2       18.31       20.76      2.89 o
  -4   8   2       40.30       41.90      2.60 o
  -3   8   2      154.00      156.34      5.27 o
  -2   8   2      301.82      299.84      5.30 o
  -1   8   2      146.89      159.73      2.32 o
   0   8   2      980.59     1022.85      7.72 o
   1   8   2       61.28       70.12      1.74 o
   2   8   2     1917.67     1874.66     15.84 o
   3   8   2      134.32      132.11      3.45 o
   4   8   2      949.83      873.31     11.92 o
   5   8   2      441.92      406.45      9.93 o
   6   8   2       72.54       78.28      9.30 o
   7   8   2      218.89      209.77     13.64 o
   8   8   2       29.11       30.42      4.55 o
  -9   9   2        9.17       -4.16      8.61 o
  -8   9   2       71.79       64.48      6.74 o
  -7   9   2       37.58       40.50      5.31 o
  -6   9   2        2.55        2.72      2.65 o
  -5   9   2       31.64       28.05      4.43 o
  -4   9   2      123.17      133.66      5.39 o
  -3   9   2      332.99      330.77      6.76 o
  -2   9   2       87.31       86.59      3.39 o
  -1   9   2       83.57       97.07      2.23 o
   0   9   2      215.08      233.15      3.82 o
   1   9   2      481.68      470.34      6.39 o
   2   9   2      244.61      222.54      4.93 o
   3   9   2       13.84       17.41      2.21 o
   4   9   2      132.93      128.71      5.84 o
   5   9   2      199.54      174.19      7.07 o
   6   9   2      494.55      482.89     18.15 o
   7   9   2        2.61       -0.73      3.64 o
   8   9   2      301.70      292.37     14.53 o
  -8  10   2       85.23       81.48     13.96 o
  -7  10   2        2.16        5.52      3.43 o
  -6  10   2        5.94        0.71      5.02 o
  -5  10   2        4.72        1.84      2.92 o
  -4  10   2        0.87        2.66      2.08 o
  -3  10   2      165.67      162.27      6.13 o
  -2  10   2      501.51      487.57      7.84 o
  -1  10   2      128.11      106.24      2.64 o
   0  10   2      258.22      281.73      6.07 o
   1  10   2       56.32       45.90      3.49 o
   2  10   2       31.42       28.09      2.88 o
   3  10   2       15.45       16.08      2.24 o
   4  10   2        6.77        6.37      2.30 o
   5  10   2        0.05        0.37      2.26 o
   6  10   2        0.63       -2.24      2.36 o
   7  10   2        5.60       14.89      3.74 o
   8  10   2       66.08       53.07      8.33 o
  -8  11   2      102.18      100.43     16.24 o
  -7  11   2        2.29        4.41      3.53 o
  -6  11   2       90.55       92.62      7.95 o
  -5  11   2       71.66       67.05      6.55 o
  -4  11   2      399.99      414.37     10.74 o
  -3  11   2      214.80      205.12      6.26 o
  -2  11   2      199.65      218.31      7.99 o
  -1  11   2       97.62      100.86      4.57 o
   0  11   2       82.22       75.38      3.80 o
   1  11   2      263.99      238.43      7.72 o
   2  11   2      129.08      126.97      6.29 o
   3  11   2      101.55      100.41      6.21 o
   4  11   2      149.59      135.19      6.95 o
   5  11   2       16.64       12.17      3.56 o
   6  11   2      375.37      339.93     11.30 o
   7  11   2        5.19       10.97      3.58 o
  -7  12   2        1.08       -0.61      3.20 o
  -6  12   2       15.78       24.68      6.97 o
  -5  12   2        2.11        2.09      2.77 o
  -4  12   2      126.08      152.33     16.37 o
  -3  12   2       29.63       27.91      3.79 o
  -2  12   2      199.65      177.83      8.69 o
  -1  12   2        1.97        3.21      2.24 o
   0  12   2      322.64      335.93      7.85 o
   1  12   2        0.52       24.85     16.24 o
   2  12   2      751.94      751.70     15.71 o
   3  12   2       11.19       10.03      3.23 o
   4  12   2       67.96       61.94      7.56 o
   5  12   2        6.28        5.47      2.99 o
   6  12   2      244.20      246.90      9.75 o
   7  12   2      131.14      131.32     13.88 o
  -7  13   2        0.39       -2.28      7.93 o
  -6  13   2       10.61        8.90     10.30 o
  -5  13   2        2.48        0.14      5.17 o
  -4  13   2       18.28       22.44      7.20 o
  -3  13   2        0.08        1.81      2.16 o
  -2  13   2        3.36        8.23      2.84 o
  -1  13   2        9.66       12.02      3.27 o
   0  13   2       35.58       39.32      7.06 o
   1  13   2       12.66       15.34      3.11 o
   2  13   2       21.31       18.76      3.57 o
   3  13   2        2.54        1.50      2.87 o
   4  13   2        0.05        0.63      3.95 o
   5  13   2        5.06        9.15     12.10 o
   6  13   2       36.05       36.38     10.47 o
  -6  14   2       44.50       41.16      7.69 o
  -5  14   2      157.77      155.32     13.26 o
  -4  14   2       10.97        8.19      7.95 o
  -3  14   2      317.48      287.14     19.11 o
  -2  14   2        3.91        9.98      3.01 o
  -1  14   2      203.06      216.62      9.86 o
   0  14   2       73.07       82.71     10.19 o
   1  14   2       18.55       21.20      4.63 o
   2  14   2      253.33      237.36      8.78 o
   3  14   2       11.28       13.52      3.62 o
   4  14   2      190.76      184.20     10.69 o
   5  14   2      143.41      163.91     11.34 o
  -5  15   2        1.33       10.28      8.03 o
  -4  15   2       89.78       87.54     13.59 o
  -3  15   2       57.52       63.12     11.18 o
  -2  15   2       29.73       38.72      8.01 o
   0  15   2       60.25       76.63      9.88 o
   1  15   2      240.12      225.24     11.22 o
   2  15   2        1.65        8.03      3.70 o
   3  15   2       70.99       78.75      7.73 o
   4  15   2        5.64       13.18      4.53 o
  -3  16   2       72.37       77.41     11.22 o
  -1  16   2      271.41      295.20     16.58 o
   0  16   2        5.43       26.34      5.10 o
   1  16   2      102.21      104.41     19.13 o
   2  16   2        0.02       15.01      8.11 o
 -10   1   3       85.03       89.57      5.59 o
  -9   1   3        8.56       10.64      1.63 o
  -8   1   3      126.65      134.92      3.71 o
  -7   1   3       56.71       55.99      1.98 o
  -6   1   3     1630.23     1676.64     15.45 o
  -5   1   3      723.05      715.27      7.09 o
  -4   1   3     3394.11     3479.34     25.77 o
  -3   1   3     1334.11     1320.62     15.37 o
  -2   1   3     5106.58     5305.79     59.18 o
  -1   1   3    13127.57    12499.18    115.90 o
   0   1   3        5.03        3.84      0.41 o
   1   1   3     4500.76     4533.21     27.29 o
   2   1   3       14.90       21.55      0.63 o
   3   1   3     1012.72      977.36      8.56 o
   4   1   3      290.74      148.85      6.77 o
   5   1   3       26.60       31.87      1.77 o
   6   1   3        6.37        4.61      0.89 o
   7   1   3        6.39        7.37      1.55 o
   8   1   3       58.55       68.74      3.46 o
   9   1   3       36.64       41.54      3.16 o
 -10   2   3       16.44       17.25      5.21 o
  -9   2   3      134.91      141.38      4.18 o
  -8   2   3        6.75        6.12      1.37 o
  -7   2   3      816.22      816.45     11.77 o
  -6   2   3      475.05      478.31      5.91 o
  -5   2   3     1241.93     1241.55     11.85 o
  -4   2   3        4.73        4.51      0.74 o
  -3   2   3     1119.85     1121.60     11.00 o
  -2   2   3       23.84       18.48      0.77 o
  -1   2   3      515.08      534.13      4.71 o
   0   2   3      377.89      371.75      3.18 o
   1   2   3       10.11       13.88      0.49 o
   2   2   3      586.83      602.83      4.92 o
   3   2   3      481.70      492.95      4.22 o
   4   2   3      498.80      473.43      4.94 o
   5   2   3      425.90      402.25      7.67 o
   6   2   3       56.06       58.95      2.02 o
   7   2   3       75.28       83.52      3.45 o
   8   2   3       74.31       72.62      3.81 o
   9   2   3      137.80      149.55      9.96 o
 -10   3   3        4.49        2.19      3.93 o
  -9   3   3        2.00        2.98      1.51 o
  -8   3   3      205.16      209.95      7.81 o
  -7   3   3       23.17       19.88      2.03 o
  -6   3   3        0.05       -0.02      0.60 o
  -5   3   3      138.93      149.10      3.20 o
  -4   3   3       47.74       56.04      1.56 o
  -3   3   3      885.72      969.87      9.20 o
  -2   3   3        0.30        2.53      0.49 o
  -1   3   3       22.57       20.97      0.69 o
   0   3   3      124.10      132.74      2.08 o
   1   3   3      467.50      502.02      3.48 o
   2   3   3     1211.68     1271.05      8.12 o
   3   3   3        0.33        0.43      0.53 o
   4   3   3       11.02       12.73      1.21 o
   5   3   3        2.20        2.53      4.43 o
   6   3   3      128.93      137.32      4.41 o
   7   3   3       36.09       29.78      2.53 o
   8   3   3        4.25        3.52      3.50 o
   9   3   3      115.90      132.71     10.87 o
 -10   4   3       52.27       55.22      7.37 o
  -9   4   3      169.96      183.14      6.55 o
  -8   4   3        0.18        0.20      1.38 o
  -7   4   3      946.42      954.85     15.10 o
  -6   4   3       80.89       82.80      2.79 o
  -5   4   3      756.33      745.69      7.71 o
  -4   4   3     1027.72     1070.98      9.97 o
  -3   4   3      664.40      696.38      6.65 o
  -2   4   3      597.84      606.70      5.49 o
  -1   4   3      463.70      461.64      3.81 o
   0   4   3      541.11      525.81      4.51 o
   1   4   3      103.30      110.76      1.38 o
   2   4   3     1211.07     1194.42      8.26 o
   3   4   3        2.33        1.39      0.46 o
   4   4   3      762.20      745.33      8.75 o
   5   4   3      387.65      397.45      7.69 o
   6   4   3        0.05       -0.32      1.12 o
   7   4   3      315.29      315.31      9.33 o
   8   4   3       45.03       46.87      2.91 o
   9   4   3       87.37       96.29     17.94 o
 -10   5   3        0.09       -3.81      4.34 o
  -9   5   3       40.32       41.96      4.05 o
  -8   5   3       73.99       73.74      5.51 o
  -7   5   3      116.82      115.76      5.13 o
  -6   5   3      359.00      331.73      6.76 o
  -5   5   3      243.35      241.96      6.13 o
  -4   5   3      604.68      585.38      6.21 o
  -3   5   3      469.66      492.88      4.55 o
  -2   5   3      758.45      833.31      6.90 o
  -1   5   3      881.38      931.07      6.58 o
   0   5   3        6.42        7.75      0.59 o
   1   5   3      142.53      113.49      1.45 o
   2   5   3        5.72        2.10      0.61 o
   3   5   3      255.15      220.06      2.94 o
   4   5   3       28.99       24.94      1.97 o
   5   5   3       59.58       54.59      3.43 o
   6   5   3       27.86       13.95      2.81 o
   7   5   3       18.88       19.52      2.17 o
   8   5   3       23.17       18.32      2.60 o
   9   5   3      173.59      195.96     16.49 o
 -10   6   3       73.59       67.54      8.45 o
  -9   6   3       30.95       35.48      4.10 o
  -8   6   3        3.99        0.59      1.96 o
  -7   6   3        1.66       -0.50      1.67 o
  -6   6   3        7.97       10.02      1.71 o
  -5   6   3       26.43       19.77      1.99 o
  -4   6   3      409.96      409.12      5.04 o
  -3   6   3      203.99      216.72      3.08 o
  -2   6   3      226.81      237.52      3.07 o
  -1   6   3       77.47       79.33      1.45 o
   0   6   3       12.70       21.43      0.91 o
   1   6   3       21.35       25.45      0.91 o
   2   6   3       38.92       42.99      1.42 o
   3   6   3        8.37        5.94      1.15 o
   4   6   3       64.06       56.28      2.93 o
   5   6   3        3.36        3.95      1.72 o
   6   6   3       13.40        6.31      2.45 o
   7   6   3      112.89      110.42      6.14 o
   8   6   3       92.40      101.22      4.25 o
   9   6   3       12.68       11.15      8.86 o
  -9   7   3       10.26        5.94      4.71 o
  -8   7   3      245.06      251.23      9.72 o
  -7   7   3      100.84       93.21      6.67 o
  -6   7   3      664.12      665.28     16.52 o
  -5   7   3        2.16        2.14      1.90 o
  -4   7   3      995.36      975.96     11.49 o
  -3   7   3      556.82      535.36      7.10 o
  -2   7   3      815.70      845.40      8.07 o
  -1   7   3      879.56      913.36      7.28 o
   0   7   3       50.00       63.20      1.47 o
   1   7   3     1316.88     1340.63      9.38 o
   2   7   3     1100.32     1134.62     11.46 o
   3   7   3      217.81      212.31      4.16 o
   4   7   3      187.25      180.36      4.19 o
   5   7   3       61.10       65.54      4.14 o
   6   7   3      406.32      404.91     10.69 o
   7   7   3        0.19        0.73      2.58 o
   8   7   3       58.94       56.88      3.68 o
  -9   8   3       76.17       72.71      8.72 o
  -8   8   3      146.23      146.07      6.71 o
  -7   8   3      335.48      299.85      8.99 o
  -6   8   3      126.94      122.70      5.73 o
  -5   8   3      272.03      264.94      7.63 o
  -4   8   3      348.52      365.91      5.75 o
  -3   8   3      666.55      647.55      8.05 o
  -2   8   3      569.12      554.75      7.08 o
  -1   8   3       72.54       71.54      2.61 o
   0   8   3       63.88       61.66      2.07 o
   1   8   3        6.30        7.88      1.01 o
   2   8   3      691.14      651.52      7.99 o
   3   8   3       13.15       12.43      1.75 o
   4   8   3       48.21       42.65      2.61 o
   5   8   3       45.71       36.62      6.10 o
   6   8   3        5.20        3.39      2.63 o
   7   8   3       16.59       15.07      3.61 o
   8   8   3        3.99        2.04      5.79 o
  -9   9   3      114.30      137.47     17.83 o
  -8   9   3       15.25       15.63      5.03 o
  -7   9   3        1.87       -1.99      1.99 o
  -6   9   3       11.54        9.34      3.10 o
  -5   9   3       88.18       79.54      5.25 o
  -4   9   3      177.23      169.69      8.20 o
  -3   9   3      200.49      198.79      6.04 o
  -2   9   3      244.34      239.73      5.73 o
  -1   9   3      240.00      231.63      3.97 o
   0   9   3       58.46       51.87      2.79 o
   1   9   3      295.21      300.47      6.11 o
   2   9   3      614.33      569.08      8.41 o
   3   9   3      200.80      179.67      5.59 o
   4   9   3      299.57      284.68      6.57 o
   5   9   3        5.02        4.31      4.70 o
   6   9   3       33.69       31.47      4.27 o
   7   9   3        1.02        1.00      2.55 o
   8   9   3        2.73        9.26     12.28 o
  -8  10   3        0.30        1.40      8.03 o
  -7  10   3      276.97      255.01     11.17 o
  -6  10   3       84.66       72.78      6.82 o
  -5  10   3     1018.65      940.07     21.69 o
  -4  10   3      694.35      672.40     13.90 o
  -3  10   3      298.07      299.63      6.83 o
  -2  10   3      677.80      688.85     13.01 o
  -1  10   3      462.67      432.46     12.70 o
   0  10   3     1830.78     1837.07     23.25 o
   1  10   3       20.71       15.35      2.11 o
   2  10   3      629.13      639.13     12.51 o
   3  10   3        0.02        1.62      1.55 o
   4  10   3      640.57      584.43     11.71 o
   5  10   3      207.51      187.41      9.20 o
   6  10   3       51.26       51.96      5.28 o
   7  10   3      112.76      119.61      7.30 o
  -8  11   3      175.45      175.47     19.93 o
  -7  11   3      181.93      165.39      9.84 o
  -6  11   3       20.61       18.38      4.19 o
  -5  11   3        0.74        2.22      3.03 o
  -4  11   3      172.66      174.83      6.96 o
  -3  11   3       67.66       87.34      6.42 o
  -2  11   3       54.66       49.06      3.89 o
  -1  11   3      117.45      105.40      6.43 o
   0  11   3        3.49        1.66      1.55 o
   1  11   3       28.97       25.26      3.41 o
   2  11   3       65.93       64.58      5.94 o
   3  11   3       12.33       11.58      3.26 o
   4  11   3        0.02        1.36      2.05 o
   5  11   3       36.23       43.84      4.92 o
   6  11   3       16.22       14.93      3.71 o
   7  11   3        4.62        7.54      7.88 o
  -7  12   3       81.98       78.74      7.82 o
  -6  12   3       37.33       24.37      6.27 o
  -5  12   3       15.74       13.89      4.21 o
  -4  12   3       85.26       90.05      5.87 o
  -3  12   3       13.23       12.55      3.11 o
  -2  12   3      298.16      296.87     22.43 o
  -1  12   3      119.01      131.39      6.84 o
   0  12   3       85.22       89.31      5.08 o
   1  12   3        9.68       11.82      2.86 o
   2  12   3      117.74      137.02      6.64 o
   3  12   3      238.51      232.71      9.65 o
   4  12   3        5.79        7.16      3.24 o
   5  12   3      145.37      141.91     10.96 o
   6  12   3       61.15       50.70      5.53 o
  -7  13   3       39.90       47.25     12.15 o
  -6  13   3      241.85      215.62     15.18 o
  -5  13   3       10.53       -0.48      5.27 o
  -4  13   3      253.96      236.74     11.86 o
  -3  13   3       53.86       56.65      6.46 o
  -2  13   3       36.45       43.05      6.27 o
  -1  13   3      495.26      493.24     21.48 o
   0  13   3        8.56        7.40      2.58 o
   1  13   3      419.85      437.68     11.45 o
   2  13   3       99.18       95.03      6.42 o
   3  13   3       42.92       42.24      6.27 o
   4  13   3      170.52      160.01     11.21 o
   5  13   3      169.65      186.55     11.19 o
   6  13   3      214.73      230.99     18.91 o
  -6  14   3       48.73       44.51     10.12 o
  -5  14   3       42.92       30.10     10.64 o
  -4  14   3        1.68       14.15      8.41 o
  -3  14   3       21.68       23.15      5.72 o
  -2  14   3       24.35       34.33      4.95 o
  -1  14   3        5.14       18.23      4.77 o
   0  14   3        9.81       18.42      5.22 o
   1  14   3       34.43       45.27      4.51 o
   2  14   3        0.74        1.72      3.63 o
   3  14   3       14.14       21.92      3.83 o
   4  14   3       92.57      101.69      9.16 o
   5  14   3      125.57      139.88     22.56 o
  -5  15   3        0.06       15.28      8.55 o
  -4  15   3        0.04       -1.15      6.63 o
  -3  15   3      272.40      291.56     19.02 o
  -2  15   3        0.79       14.90      3.92 o
  -1  15   3      263.33      284.03     16.56 o
   0  15   3       80.07      108.68     10.32 o
   1  15   3       44.74       42.75      5.97 o
   2  15   3       93.59       87.48      6.34 o
   3  15   3        0.32       10.33      4.86 o
   4  15   3       94.61      102.00     12.72 o
  -1  16   3       46.27       85.98      8.01 o
   0  16   3      253.41      290.87     17.21 o
   1  16   3       56.42       63.97     11.93 o
   2  16   3       41.51       57.25     19.17 o
 -10   0   4      263.17      280.90     11.90 o
  -9   0   4      156.32      145.59      8.05 o
  -8   0   4      395.11      420.53      8.32 o
  -7   0   4     1471.33     1483.49     24.37 o
  -6   0   4      103.74      107.87      3.49 o
  -5   0   4       49.09       54.28      3.75 o
  -4   0   4      193.08      171.44      3.99 o
  -3   0   4       80.33       85.64      3.13 o
  -2   0   4     7078.78     7036.47     74.93 o
  -1   0   4     2269.89     2405.31     27.14 o
   0   0   4     1149.19     1211.74     10.44 o
   1   0   4       53.14       32.83      1.06 o
   2   0   4     1073.65     1063.36     10.77 o
   3   0   4      964.24      962.99     10.21 o
   4   0   4      470.38      436.84      8.01 o
   5   0   4      239.90      216.40      4.82 o
   6   0   4      359.77      369.06     11.40 o
   7   0   4      927.30      921.73     23.18 o
   8   0   4       96.89      104.34      6.48 o
 -10   1   4       57.65       68.07      3.63 o
  -9   1   4       26.39       26.73      2.33 o
  -8   1   4        7.74       11.87      1.97 o
  -7   1   4       38.93       41.97      2.61 o
  -6   1   4      147.31      144.86      2.76 o
  -5   1   4       15.59       17.16      1.13 o
  -4   1   4       41.87       44.49      2.18 o
  -3   1   4        3.11        2.52      0.52 o
  -2   1   4      910.23      951.82      9.34 o
  -1   1   4        0.20        0.15      0.32 o
   0   1   4     1022.68     1065.22      7.20 o
   1   1   4       67.64       79.34      1.03 o
   2   1   4       24.38       22.01      0.77 o
   3   1   4        7.40        3.73      0.58 o
   4   1   4        0.72        0.68      0.58 o
   5   1   4       36.04       39.04      2.31 o
   6   1   4      178.26      160.23      4.05 o
   7   1   4       18.50       20.01      3.79 o
   8   1   4      140.63      147.87      5.44 o
 -10   2   4       91.59       98.81      3.98 o
  -9   2   4       82.85       89.59      3.63 o
  -8   2   4       65.32       69.73      3.17 o
  -7   2   4        9.77       11.98      2.22 o
  -6   2   4       38.66       39.63      1.89 o
  -5   2   4      339.11      344.42      4.79 o
  -4   2   4      150.96      130.89      2.24 o
  -3   2   4      130.38      148.40      2.60 o
  -2   2   4      730.81      808.21      8.60 o
  -1   2   4      178.57      172.63      2.52 o
   0   2   4        0.36        0.91      0.31 o
   1   2   4      107.29       98.28      1.32 o
   2   2   4      213.91      245.22      2.72 o
   3   2   4      439.48      491.94      3.70 o
   4   2   4      256.97      260.14      3.86 o
   5   2   4       33.57       37.27      2.59 o
   6   2   4      223.95      214.15      6.24 o
   7   2   4       91.52       85.00      5.29 o
   8   2   4       32.55       35.67      3.07 o
 -10   3   4      377.18      386.55     14.69 o
  -9   3   4       21.05       28.80      2.51 o
  -8   3   4      672.71      695.75     11.88 o
  -7   3   4       90.67       80.90      3.92 o
  -6   3   4      199.47      203.38      3.93 o
  -5   3   4      176.68      172.42      4.27 o
  -4   3   4      219.96      221.91      3.46 o
  -3   3   4      819.94      743.22      7.68 o
  -2   3   4      391.90      384.85      5.48 o
  -1   3   4     3115.88     3197.66     22.10 o
   0   3   4       59.61       64.43      1.08 o
   1   3   4      386.98      362.45      3.14 o
   2   3   4      290.00      307.68      2.74 o
   3   3   4      528.88      520.94      4.55 o
   4   3   4     2385.23     2271.69     22.01 o
   5   3   4       34.15       23.54      1.83 o
   6   3   4      467.26      463.22      8.19 o
   7   3   4      174.84      175.70      6.74 o
   8   3   4      806.98      847.23     14.13 o
   9   3   4        0.14       -4.04      6.61 o
 -10   4   4       23.31       19.37      6.42 o
  -9   4   4        0.27        2.10      3.56 o
  -8   4   4       58.54       66.96      3.68 o
  -7   4   4        1.42        0.92      1.20 o
  -6   4   4       84.42       80.37      3.27 o
  -5   4   4       96.93       98.94      3.38 o
  -4   4   4        2.80        0.90      0.62 o
  -3   4   4      349.44      375.97      4.64 o
  -2   4   4      129.87      145.11      2.43 o
  -1   4   4       18.05       16.47      0.74 o
   0   4   4      134.39      138.59      1.80 o
   1   4   4       88.21       91.14      1.66 o
   2   4   4      180.65      180.00      2.10 o
   3   4   4       65.84       65.87      1.70 o
   4   4   4      372.71      348.58      5.82 o
   5   4   4       57.47       58.53      3.50 o
   6   4   4      216.52      190.18      5.08 o
   7   4   4      137.53      135.80      4.56 o
   8   4   4      187.12      187.18      7.27 o
   9   4   4       15.88        8.62      8.30 o
 -10   5   4      231.84      256.04     19.77 o
  -9   5   4        4.56        2.19      2.30 o
  -8   5   4        1.71        1.56      1.45 o
  -7   5   4        0.05        0.16      1.19 o
  -6   5   4        0.44        0.61      1.04 o
  -5   5   4       41.59       38.30      2.61 o
  -4   5   4       59.51       59.94      2.64 o
  -3   5   4        0.31        0.27      0.44 o
  -2   5   4        3.36        1.17      0.51 o
  -1   5   4      303.27      282.09      2.85 o
   0   5   4       91.38       97.90      1.64 o
   1   5   4     2600.07     2704.36     15.28 o
   2   5   4      194.79      205.61      2.71 o
   3   5   4      119.48      114.75      2.88 o
   4   5   4       12.10       15.59      1.75 o
   5   5   4      649.92      634.91     13.40 o
   6   5   4      247.83      251.85      7.96 o
   7   5   4       49.77       49.68      4.77 o
   8   5   4        7.33       11.03      2.06 o
   9   5   4      122.49      138.27     15.54 o
 -10   6   4       54.72       58.93      7.74 o
  -9   6   4      444.09      472.59     11.77 o
  -8   6   4       89.94       82.80      5.03 o
  -7   6   4      449.94      425.19      8.57 o
  -6   6   4      407.78      379.61      8.46 o
  -5   6   4      155.41      161.37      4.55 o
  -4   6   4      602.69      588.34      7.93 o
  -3   6   4      166.19      150.18      3.17 o
  -2   6   4     1198.17     1204.08     11.03 o
  -1   6   4      588.62      653.83      5.01 o
   0   6   4      276.30      253.80      2.69 o
   1   6   4        0.02        0.27      0.42 o
   2   6   4      430.43      409.53      5.24 o
   3   6   4      373.98      355.22      5.36 o
   4   6   4      105.15      105.39      3.67 o
   5   6   4      790.47      772.68     12.77 o
   6   6   4      348.27      296.63      8.92 o
   7   6   4      577.53      570.83     10.43 o
   8   6   4       29.45       31.43      3.00 o
  -9   7   4       77.29       77.80      8.41 o
  -8   7   4        9.53       11.75      2.91 o
  -7   7   4      261.11      260.19      8.07 o
  -6   7   4        3.71        3.31      1.40 o
  -5   7   4        1.05        2.56      1.26 o
  -4   7   4        2.86        3.50      1.04 o
  -3   7   4      136.96      139.33      3.70 o
  -2   7   4       14.34       18.78      1.04 o
  -1   7   4      143.64      146.30      2.22 o
   0   7   4       43.32       42.58      1.39 o
   1   7   4      132.82      134.48      2.36 o
   2   7   4      157.03      151.91      3.44 o
   3   7   4      190.57      171.77      3.81 o
   4   7   4        6.98        5.97      1.61 o
   5   7   4        6.24       10.63      2.72 o
   6   7   4       89.95       87.35      5.55 o
   7   7   4       36.28       43.31      7.52 o
   8   7   4       22.53       22.21      6.49 o
  -9   8   4      233.47      232.85     12.00 o
  -8   8   4       91.22       90.48      6.14 o
  -7   8   4      164.24      158.38      6.67 o
  -6   8   4       23.08       13.69      2.75 o
  -5   8   4      730.29      714.50     11.42 o
  -4   8   4      781.69      765.53      9.36 o
  -3   8   4        5.37        6.24      1.22 o
  -2   8   4        2.86        2.97      1.05 o
  -1   8   4      246.08      254.33      4.82 o
   0   8   4       95.61       88.36      2.26 o
   1   8   4        0.07        0.21      0.83 o
   2   8   4       10.55        8.62      1.46 o
   3   8   4      192.32      168.14      4.87 o
   4   8   4      394.16      360.85      7.26 o
   5   8   4       44.10       52.57      6.41 o
   6   8   4       97.89       90.13      5.81 o
   7   8   4      194.14      208.81     18.27 o
   8   8   4        4.14       11.54      5.70 o
  -9   9   4      157.56      170.27     11.49 o
  -8   9   4      176.24      171.16      7.48 o
  -7   9   4       12.13       10.98      3.04 o
  -6   9   4        5.39        1.98      2.50 o
  -5   9   4        1.77       -0.99      1.89 o
  -4   9   4       63.85       64.09      3.32 o
  -3   9   4      155.50      146.08      4.01 o
  -2   9   4       10.32        8.86      1.68 o
  -1   9   4      257.10      276.82      5.97 o
   0   9   4       12.85        8.87      1.98 o
   1   9   4      388.84      404.92      7.44 o
   2   9   4       74.15       60.67      2.95 o
   3   9   4      104.13      102.26      4.22 o
   4   9   4      277.54      249.13      6.48 o
   5   9   4      100.25      111.34      6.30 o
   6   9   4      173.94      185.06      7.97 o
   7   9   4       67.82       64.26      5.86 o
   8   9   4       55.63       60.29     12.49 o
  -8  10   4       52.39       38.29     10.79 o
  -7  10   4      137.82      139.55      7.05 o
  -6  10   4      106.26      108.97      6.18 o
  -5  10   4        1.14        1.82      2.25 o
  -4  10   4       30.40       28.77      3.02 o
  -3  10   4       12.39       11.11      1.86 o
  -2  10   4      108.53      106.90      6.18 o
  -1  10   4       99.94       88.05      2.86 o
   0  10   4      112.95      119.01      5.29 o
   1  10   4        2.72        3.86      2.26 o
   2  10   4       24.70       19.99      3.22 o
   3  10   4       25.51       21.32      2.69 o
   4  10   4       37.92       36.01      3.43 o
   5  10   4      162.82      143.70      7.20 o
   6  10   4        1.91        3.31      2.77 o
   7  10   4        0.85        9.73      5.26 o
  -8  11   4       27.57       17.42      9.98 o
  -7  11   4        5.87        1.13      3.33 o
  -6  11   4       75.48       79.33     12.71 o
  -5  11   4       11.74       11.88      3.78 o
  -4  11   4       10.20       12.07      2.58 o
  -3  11   4       42.47       39.85      5.21 o
  -2  11   4       76.65       78.47      4.60 o
  -1  11   4       37.37       39.54      3.73 o
   0  11   4       91.16      113.37      5.39 o
   1  11   4      266.73      281.55      8.67 o
   2  11   4       95.57       88.94      5.88 o
   3  11   4      153.92      148.03      7.08 o
   4  11   4       51.95       56.05      7.12 o
   5  11   4      116.04      108.90      7.18 o
   6  11   4       11.16       15.01      3.72 o
   7  11   4        7.71       15.90      5.60 o
  -7  12   4      135.74      119.50     14.89 o
  -6  12   4        0.51       -0.68      3.52 o
  -5  12   4      124.52      125.78     15.69 o
  -4  12   4      131.44      142.24      8.78 o
  -3  12   4       49.07       53.58      6.17 o
  -2  12   4      174.57      189.52      6.78 o
  -1  12   4      137.49      132.46      6.63 o
   0  12   4       85.05       90.35      5.05 o
   1  12   4       12.64        7.41      2.56 o
   2  12   4       61.63       58.06      5.08 o
   3  12   4       74.18       69.03      5.61 o
   4  12   4       56.15       49.87      7.34 o
   5  12   4      123.92      111.01      9.93 o
   6  12   4        0.33        1.56      4.15 o
  -6  13   4        4.78        1.30      8.29 o
  -5  13   4        5.64       -0.78      7.60 o
  -4  13   4       59.03       57.68      8.97 o
  -3  13   4       60.64       49.86     13.39 o
  -2  13   4       90.12       95.45      9.04 o
  -1  13   4        0.59        3.67      1.72 o
   0  13   4        1.15        4.32      2.19 o
   1  13   4        1.41        5.37      2.45 o
   2  13   4       45.19       41.45      4.64 o
   3  13   4        0.03       -0.07      2.55 o
   4  13   4        0.01        4.20      2.92 o
   5  13   4      131.82      139.80     10.98 o
  -6  14   4       85.57       91.56     15.37 o
  -5  14   4      111.22       96.59     14.87 o
  -4  14   4      172.80      161.48     15.82 o
  -3  14   4        0.75        8.97      3.46 o
  -2  14   4       95.96       98.70      9.46 o
  -1  14   4        0.18        4.29      2.64 o
   0  14   4      128.20      146.82      7.63 o
   1  14   4        4.41        9.02      4.21 o
   2  14   4      170.19      173.11      9.19 o
   3  14   4        5.50       11.14      3.22 o
   4  14   4      271.66      260.42     12.37 o
  -4  15   4        7.05       25.95      8.90 o
  -3  15   4      188.46      213.78     13.98 o
  -2  15   4        3.13       13.07      3.12 o
  -1  15   4       65.17       73.27      9.81 o
   0  15   4        0.00       13.96      3.93 o
   1  15   4       73.25       85.26      6.19 o
   2  15   4       35.40       49.94      5.89 o
   3  15   4      110.76      118.18     10.69 o
  -2  16   4       36.22       53.94      7.33 o
  -1  16   4      200.03      236.77     15.34 o
   1  16   4       12.06       28.27      9.25 o
   2  16   4       65.34       80.91      7.06 o
 -10   1   5       56.18       59.97      4.78 o
  -9   1   5       43.75       46.05      3.25 o
  -8   1   5      235.24      236.52      5.41 o
  -7   1   5      104.94      100.74      3.99 o
  -6   1   5       69.27       68.17      2.23 o
  -5   1   5       49.92       50.24      1.82 o
  -4   1   5      313.42      293.46      4.63 o
  -3   1   5        7.03        5.36      0.85 o
  -2   1   5      444.78      439.62      5.41 o
  -1   1   5      887.82      875.55      7.08 o
   0   1   5        1.46        1.92      0.36 o
   1   1   5     4336.71     4611.65     24.54 o
   2   1   5      115.08      113.15      1.72 o
   3   1   5     1717.78     1743.34     11.83 o
   4   1   5      732.62      690.06      8.71 o
   5   1   5      119.70      125.21      3.73 o
   6   1   5      505.77      506.80     14.27 o
   7   1   5        0.01        0.24      1.65 o
   8   1   5      203.66      216.86      7.11 o
 -10   2   5       27.11       29.60      2.64 o
  -9   2   5        0.06        1.49      1.34 o
  -8   2   5       58.60       53.99      4.48 o
  -7   2   5      293.01      311.54      8.52 o
  -6   2   5      223.02      228.07      4.80 o
  -5   2   5      223.42      201.92      8.37 o
  -4   2   5      446.61      440.64      5.78 o
  -3   2   5     1929.47     1963.46     18.32 o
  -2   2   5     2441.93     2412.35     19.45 o
  -1   2   5       74.39       95.59      1.95 o
   0   2   5     2777.03     2842.02     18.76 o
   1   2   5      304.92      313.48      2.70 o
   2   2   5     3173.75     3201.67     20.49 o
   3   2   5       94.26       93.58      1.97 o
   4   2   5      339.85      342.29      5.84 o
   5   2   5       19.29       17.63      1.70 o
   6   2   5      220.57      224.41      6.12 o
   7   2   5       45.91       66.85      9.75 o
   8   2   5       21.54       28.39      3.12 o
 -10   3   5        0.34        0.68      2.13 o
  -9   3   5        4.73        4.47      1.62 o
  -8   3   5       30.17       37.71      2.96 o
  -7   3   5       43.50       45.38      2.97 o
  -6   3   5        1.73        1.88      1.07 o
  -5   3   5       12.54       12.36      1.56 o
  -4   3   5       84.05       93.27      2.30 o
  -3   3   5       66.47       63.60      2.07 o
  -2   3   5       24.45       25.06      1.18 o
  -1   3   5      647.46      661.58      6.73 o
   0   3   5      238.67      236.90      2.37 o
   1   3   5       94.86       98.69      1.46 o
   2   3   5       59.37       58.44      1.23 o
   3   3   5      203.42      217.50      3.85 o
   4   3   5      121.14      140.34      3.71 o
   5   3   5       30.52       25.53      2.84 o
   6   3   5       42.29       43.60      3.22 o
   7   3   5       58.73       59.72      3.66 o
   8   3   5       32.89       24.28      2.73 o
 -10   4   5       24.93       33.48      4.63 o
  -9   4   5       14.28       18.40      2.60 o
  -8   4   5        0.11        1.37      1.62 o
  -7   4   5      325.73      300.15      8.46 o
  -6   4   5        2.75        3.36      1.19 o
  -5   4   5     1105.73     1095.66     14.72 o
  -4   4   5      225.57      223.47      4.97 o
  -3   4   5      267.84      242.34      3.48 o
  -2   4   5     1078.93     1095.81      9.21 o
  -1   4   5      134.93      137.61      1.87 o
   0   4   5      946.49      926.46      6.10 o
   1   4   5        0.30        0.24      0.43 o
   2   4   5      558.83      525.27      4.84 o
   3   4   5       17.92       17.79      1.61 o
   4   4   5      645.85      652.65      9.05 o
   5   4   5        0.08        1.24      1.82 o
   6   4   5      128.46      133.79      4.60 o
   7   4   5      153.13      151.91      7.50 o
   8   4   5        3.22        3.39      1.72 o
 -10   5   5        5.44        1.88      4.54 o
  -9   5   5        1.41        0.16      1.94 o
  -8   5   5      193.55      188.12      7.63 o
  -7   5   5       12.07       12.26      1.94 o
  -6   5   5      481.68      495.91      8.99 o
  -5   5   5        2.28        5.00      1.85 o
  -4   5   5      392.94      404.22      5.80 o
  -3   5   5        7.43        7.17      1.01 o
  -2   5   5      674.46      680.58      6.15 o
  -1   5   5      906.00      909.18      6.74 o
   0   5   5       43.31       39.34      1.05 o
   1   5   5      983.32      997.15      7.56 o
   2   5   5       15.82       18.02      1.37 o
   3   5   5     1515.16     1467.63     16.35 o
   4   5   5       74.84       69.98      3.05 o
   5   5   5      123.50      145.02      6.77 o
   6   5   5        7.27        6.21      1.68 o
   7   5   5        9.93        9.46      2.08 o
   8   5   5      110.89      124.96     13.88 o
 -10   6   5       81.06       89.08      9.15 o
  -9   6   5       35.34       21.23      5.31 o
  -8   6   5      131.35      125.48      5.78 o
  -7   6   5      111.43      113.17      4.36 o
  -6   6   5      221.78      213.09      5.69 o
  -5   6   5      530.00      491.54      8.72 o
  -4   6   5        1.46        2.66      1.19 o
  -3   6   5      154.37      144.86      4.07 o
  -2   6   5        3.51        4.76      0.87 o
  -1   6   5      171.10      173.37      2.50 o
   0   6   5        9.19       11.05      0.94 o
   1   6   5       62.91       75.82      1.96 o
   2   6   5      106.57       96.52      3.06 o
   3   6   5       15.43       14.39      1.68 o
   4   6   5      111.35      117.22      3.91 o
   5   6   5      318.94      306.85      8.93 o
   6   6   5        8.28        8.89      2.51 o
   7   6   5       83.18       78.00      4.15 o
   8   6   5       84.41      118.67     14.27 o
  -9   7   5       16.52       15.10      5.24 o
  -8   7   5       14.50       14.35      3.10 o
  -7   7   5       89.66       88.76      4.25 o
  -6   7   5      119.73      124.04      4.45 o
  -5   7   5       10.51       15.45      2.02 o
  -4   7   5      142.49      134.77      3.39 o
  -3   7   5      198.28      180.17      6.04 o
  -2   7   5      188.79      180.50      3.62 o
  -1   7   5      731.19      716.91      6.89 o
   0   7   5      815.36      809.45      6.96 o
   1   7   5     1846.94     1844.61     14.01 o
   2   7   5       27.68       25.55      1.77 o
   3   7   5      739.50      710.53     10.55 o
   4   7   5       15.94       13.61      2.07 o
   5   7   5      283.81      282.84     17.04 o
   6   7   5      114.31      109.36      6.27 o
   7   7   5       80.53       78.93      7.11 o
   8   7   5       12.83        5.13      7.51 o
  -9   8   5        2.74        2.65      5.16 o
  -8   8   5       39.44       37.08      4.30 o
  -7   8   5      219.18      219.40      8.33 o
  -6   8   5      114.63      113.98      4.52 o
  -5   8   5      139.55      147.77      4.82 o
  -4   8   5        2.96        0.19      1.07 o
  -3   8   5       51.50       48.99      2.74 o
  -2   8   5      624.02      637.51      8.87 o
  -1   8   5       28.45       22.45      1.54 o
   0   8   5      661.28      663.83     10.21 o
   1   8   5        3.59        7.34      1.34 o
   2   8   5      695.86      643.73      9.03 o
   3   8   5       76.19       75.69      3.82 o
   4   8   5      638.01      623.01     12.69 o
   5   8   5       32.19       39.22      4.20 o
   6   8   5        1.17        2.04      3.54 o
   7   8   5       45.87       47.54      5.09 o
   8   8   5        5.00       29.06      8.73 o
  -9   9   5       16.48       24.09      6.43 o
  -8   9   5       16.62       12.73      3.44 o
  -7   9   5       55.11       50.95      4.80 o
  -6   9   5        0.37       -1.00      1.94 o
  -5   9   5       21.23       24.55      2.85 o
  -4   9   5       65.17       60.53      3.14 o
  -3   9   5        6.63        4.07      1.34 o
  -2   9   5      611.63      573.75      8.54 o
  -1   9   5      164.71      173.55      4.17 o
   0   9   5       87.01       72.49      4.64 o
   1   9   5      422.83      436.91     10.48 o
   2   9   5       17.56       14.01      2.03 o
   3   9   5      233.44      219.79      5.86 o
   4   9   5      412.16      390.38      9.94 o
   5   9   5        2.41        2.22      2.37 o
   6   9   5      359.11      348.06     10.90 o
   7   9   5        0.72        6.64      4.77 o
  -8  10   5       25.76       23.54      5.85 o
  -7  10   5        5.61        3.12      2.84 o
  -6  10   5       21.12       17.31      3.39 o
  -5  10   5      424.88      409.18     10.46 o
  -4  10   5      347.06      343.02      6.92 o
  -3  10   5        6.33        8.29      1.62 o
  -2  10   5       17.27       19.50      2.77 o
  -1  10   5       17.05       11.42      2.56 o
   0  10   5      498.99      488.76     11.23 o
   1  10   5      264.54      268.00      8.25 o
   2  10   5      119.38      117.10      5.88 o
   3  10   5       84.92       81.97      5.71 o
   4  10   5      135.67      136.22      5.61 o
   5  10   5      392.97      364.45     11.03 o
   6  10   5       49.13       47.72      5.18 o
   7  10   5      261.46      264.39     13.34 o
  -8  11   5        1.97       -7.01      7.01 o
  -7  11   5        1.51       -0.74      3.92 o
  -6  11   5      174.25      152.20      7.28 o
  -5  11   5       95.95       87.16      5.89 o
  -4  11   5       77.04       71.39      7.12 o
  -3  11   5      122.12      117.19      5.56 o
  -2  11   5       77.16       94.01      4.90 o
  -1  11   5      597.12      556.72     14.74 o
   0  11   5        1.31        4.19      1.91 o
   1  11   5      278.76      272.24     15.38 o
   2  11   5       80.60       72.84      6.62 o
   3  11   5      366.52      319.73     18.43 o
   4  11   5       41.46       28.56      7.34 o
   5  11   5       66.20       74.95      6.17 o
   6  11   5       23.77       25.45      9.01 o
  -7  12   5       49.11       37.53     11.05 o
  -6  12   5        0.35       -0.49      3.83 o
  -5  12   5       26.91       17.51      9.03 o
  -4  12   5       64.73       65.42      7.21 o
  -3  12   5      246.66      248.33     15.60 o
  -2  12   5      287.59      280.33     10.02 o
  -1  12   5        0.02        1.48      1.69 o
   0  12   5      129.97      137.85      6.60 o
   1  12   5       23.40       34.66      4.62 o
   2  12   5       68.01       69.00      5.53 o
   3  12   5       89.21       80.01      6.13 o
   4  12   5       36.68       35.57      5.89 o
   5  12   5      393.98      387.75     15.35 o
   6  12   5       33.51       40.01      8.34 o
  -6  13   5        3.04        1.95      8.31 o
  -5  13   5       26.16       39.59     10.98 o
  -4  13   5      142.04      144.13      9.42 o
  -3  13   5       95.22      100.52      7.85 o
  -2  13   5       57.89       42.43      7.39 o
  -1  13   5       26.51       28.20      8.43 o
   0  13   5       70.33       77.10      6.66 o
   1  13   5      477.23      488.70     12.59 o
   2  13   5        7.69        4.35      2.62 o
   3  13   5       17.11       17.52      4.79 o
   4  13   5        1.36        6.17      3.39 o
   5  13   5       54.65       58.01      7.20 o
  -5  14   5       42.70       37.34     11.25 o
  -4  14   5        0.07       -0.20      3.70 o
  -3  14   5      100.85      114.69     10.47 o
  -2  14   5       44.19       55.48      8.94 o
  -1  14   5       62.51       69.87      9.94 o
   0  14   5      124.78      131.68      7.55 o
   1  14   5        0.05        4.87      2.31 o
   2  14   5      112.68      121.27     11.78 o
   3  14   5       43.89       46.44      5.10 o
   4  14   5       98.27       94.40     16.01 o
  -3  15   5       34.37       49.42      7.72 o
  -2  15   5      340.02      342.08     19.31 o
  -1  15   5       65.18       63.48      9.45 o
   0  15   5       73.72       89.40     11.45 o
   1  15   5        2.14       12.24      2.99 o
   2  15   5        6.99       17.96      3.69 o
   3  15   5      172.41      202.33     12.88 o
  -1  16   5       88.69      105.24     10.02 o
   0  16   5       53.70       98.97      9.06 o
   1  16   5        9.61       34.83      6.03 o
 -10   0   6       58.56       62.79      7.03 o
  -9   0   6       47.02       48.03      7.86 o
  -8   0   6      242.31      260.69      6.93 o
  -7   0   6      896.44      935.47     21.29 o
  -6   0   6       66.73       76.99      8.26 o
  -5   0   6     2015.31     2057.62     54.41 o
  -4   0   6       64.22       40.45      4.96 o
  -3   0   6     3582.89     3638.39     50.65 o
  -2   0   6     1933.12     1957.87     28.82 o
  -1   0   6     1854.98     1910.71     22.54 o
   0   0   6      224.18      181.36      3.40 o
   1   0   6      288.51      282.01      3.77 o
   2   0   6       17.06       33.14      2.44 o
   3   0   6      142.26      142.97      3.04 o
   4   0   6       64.69       62.33      3.93 o
   5   0   6      118.56      114.99      7.06 o
   6   0   6      151.47      163.18      8.61 o
   7   0   6      102.09       22.17      3.76 o
   8   0   6       86.89       72.25      7.14 o
 -10   1   6       72.94       80.43      5.46 o
  -9   1   6      201.06      216.38      5.48 o
  -8   1   6      244.78      238.49      6.35 o
  -7   1   6      176.31      168.29      4.80 o
  -6   1   6        9.67        9.25      2.15 o
  -5   1   6        1.40        0.54      0.78 o
  -4   1   6      275.45      271.54      6.03 o
  -3   1   6      627.09      616.71      8.38 o
  -2   1   6      745.54      763.60      8.50 o
  -1   1   6        6.65        3.17      0.50 o
   0   1   6       45.18       50.40      1.16 o
   1   1   6       96.51       87.75      1.30 o
   2   1   6      806.66      843.50      6.61 o
   3   1   6        0.21        0.43      0.57 o
   4   1   6      447.40      439.07      8.28 o
   5   1   6       65.24       70.16      3.48 o
   6   1   6      106.46      122.42      4.68 o
   7   1   6        0.02        0.30      1.44 o
   8   1   6       64.08       63.15      4.73 o
 -10   2   6       47.47       52.30      4.58 o
  -9   2   6      287.34      303.20      7.63 o
  -8   2   6        0.87        0.21      1.25 o
  -7   2   6      296.66      300.62      6.68 o
  -6   2   6        0.10        0.89      0.75 o
  -5   2   6      611.79      624.07     10.72 o
  -4   2   6      663.78      648.30      8.92 o
  -3   2   6      605.94      619.54      8.48 o
  -2   2   6     1388.16     1380.32     14.44 o
  -1   2   6       32.45       41.97      1.17 o
   0   2   6      254.75      237.23      2.68 o
   1   2   6      166.45      178.07      1.96 o
   2   2   6      254.41      232.94      2.56 o
   3   2   6      384.07      379.40      4.07 o
   4   2   6       68.17       62.54      2.72 o
   5   2   6        8.77       10.58      1.79 o
   6   2   6       64.62       59.35      3.59 o
   7   2   6       98.17       98.42      4.54 o
 -10   3   6      163.66      178.15      6.85 o
  -9   3   6      235.08      266.44      6.97 o
  -8   3   6      309.73      317.44      7.34 o
  -7   3   6       27.75       22.20      4.33 o
  -6   3   6      443.23      410.51      7.86 o
  -5   3   6      107.10       89.56      3.32 o
  -4   3   6      152.31      148.65      5.50 o
  -3   3   6        7.06        4.49      0.82 o
  -2   3   6      449.66      438.51      6.09 o
  -1   3   6      215.60      195.75      2.54 o
   0   3   6       36.23       35.92      1.16 o
   1   3   6       57.26       43.29      1.13 o
   2   3   6        5.66        5.48      0.77 o
   3   3   6      515.66      493.49      5.49 o
   4   3   6      677.01      646.58      8.02 o
   5   3   6      279.50      276.60      7.58 o
   6   3   6      540.76      558.28     14.14 o
   7   3   6       76.42       80.15      5.60 o
 -10   4   6       14.33       27.10      7.21 o
  -9   4   6       43.97       41.48      3.47 o
  -8   4   6       18.36       18.11      2.35 o
  -7   4   6       30.27       28.76      2.61 o
  -6   4   6      201.98      198.86      5.34 o
  -5   4   6       78.07       64.10      3.26 o
  -4   4   6       53.12       50.95      3.02 o
  -3   4   6      269.86      266.45      4.48 o
  -2   4   6      317.75      320.54      4.81 o
  -1   4   6       22.50       25.96      1.08 o
   0   4   6      321.63      358.04      3.15 o
   1   4   6      238.46      243.67      2.89 o
   2   4   6       17.84       20.20      1.31 o
   3   4   6      768.11      730.15      8.09 o
   4   4   6      455.94      418.55      7.99 o
   5   4   6       19.39       25.41      2.45 o
   6   4   6        3.33        2.84      1.42 o
   7   4   6      245.70      245.69      7.25 o
   8   4   6      206.93      279.31     17.71 o
 -10   5   6       83.44      112.43     16.42 o
  -9   5   6        5.96        5.05      1.97 o
  -8   5   6      465.35      477.75     14.16 o
  -7   5   6       86.81       85.06      4.04 o
  -6   5   6      147.15      163.53      4.94 o
  -5   5   6      382.58      353.26      7.13 o
  -4   5   6       81.10       84.79      3.29 o
  -3   5   6      983.62      956.80     11.63 o
  -2   5   6        4.20        3.95      0.80 o
  -1   5   6       27.25       23.05      1.07 o
   0   5   6       10.31       11.32      0.73 o
   1   5   6      361.18      336.46      5.54 o
   2   5   6      155.41      139.15      3.10 o
   3   5   6       46.00       48.71      2.28 o
   4   5   6      116.17      112.76      3.79 o
   5   5   6       36.41       38.41      3.01 o
   6   5   6      372.39      348.16      7.88 o
   7   5   6       48.83       55.99      4.16 o
   8   5   6       73.74       99.92     12.93 o
  -9   6   6       58.82       46.61      6.85 o
  -8   6   6      180.78      182.85      5.93 o
  -7   6   6      316.91      306.88      7.38 o
  -6   6   6       30.38       39.16      3.00 o
  -5   6   6      293.24      262.96      7.53 o
  -4   6   6      234.67      211.58      6.75 o
  -3   6   6      748.92      721.84      8.60 o
  -2   6   6      297.02      289.64      4.65 o
  -1   6   6      213.92      209.50      2.98 o
   0   6   6      222.65      211.73      3.37 o
   1   6   6      265.38      268.28      3.76 o
   2   6   6       28.51       28.15      1.76 o
   3   6   6       44.64       40.83      1.91 o
   4   6   6       59.23       71.92      3.59 o
   5   6   6      409.54      430.34     10.84 o
   6   6   6       20.68       20.19      4.25 o
   7   6   6      130.19      128.06      7.01 o
   8   6   6      176.11      194.77     15.81 o
  -9   7   6       55.20       55.53      7.21 o
  -8   7   6      145.69      133.17     11.40 o
  -7   7   6        1.13       -0.12      1.53 o
  -6   7   6        6.47        9.46      1.97 o
  -5   7   6       39.20       41.48      3.85 o
  -4   7   6      333.96      294.17      5.22 o
  -3   7   6      232.82      238.52      4.48 o
  -2   7   6        7.69       15.96      1.87 o
  -1   7   6       52.76       51.36      2.07 o
   0   7   6       29.63       23.61      2.23 o
   1   7   6       11.50        8.13      1.49 o
   2   7   6      112.44      106.03      3.79 o
   3   7   6       30.12       27.56      1.83 o
   4   7   6       21.07       18.20      2.24 o
   5   7   6        0.62       -0.15      1.64 o
   6   7   6       33.45       35.82      5.83 o
   7   7   6       82.74       89.79      7.71 o
  -9   8   6      107.55      100.59     14.86 o
  -8   8   6        3.28        4.31      2.63 o
  -7   8   6       76.82       76.17      5.44 o
  -6   8   6       20.51       22.75      2.62 o
  -5   8   6      401.76      401.58      9.80 o
  -4   8   6      376.07      342.05     12.61 o
  -3   8   6        0.06       -0.67      1.02 o
  -2   8   6      684.94      652.54      9.16 o
  -1   8   6      140.01      137.78      3.75 o
   0   8   6      895.48      868.20     15.47 o
   1   8   6      774.47      728.28     12.32 o
   2   8   6      123.22      123.48      4.23 o
   3   8   6      282.70      252.20      6.77 o
   4   8   6       35.78       38.79      3.34 o
   5   8   6       42.17       54.01      4.93 o
   6   8   6       12.18       11.67      3.17 o
   7   8   6        4.98       15.42      4.93 o
  -8   9   6      176.02      169.95      9.68 o
  -7   9   6       48.22       46.17      4.62 o
  -6   9   6      635.80      615.53     11.36 o
  -5   9   6      213.09      194.74      5.81 o
  -4   9   6      330.67      306.78      6.42 o
  -3   9   6       82.96       85.51      3.40 o
  -2   9   6     1124.41     1060.81     17.98 o
  -1   9   6      279.48      279.62      9.53 o
   0   9   6       99.80       90.14      5.26 o
   1   9   6       59.81       64.88      6.03 o
   2   9   6       58.84       52.23      4.53 o
   3   9   6      164.85      155.75      5.02 o
   4   9   6       43.33       41.16      3.62 o
   5   9   6       41.72       48.41      4.85 o
   6   9   6      138.42      156.59      7.40 o
   7   9   6       32.52       43.08      9.09 o
  -8  10   6        0.34       -2.52      4.30 o
  -7  10   6        0.00       -2.53      2.53 o
  -6  10   6        2.43        1.88      2.80 o
  -5  10   6       38.55       39.84      3.40 o
  -4  10   6       12.12       11.98      1.93 o
  -3  10   6       13.04       11.39      2.42 o
  -2  10   6       89.63       74.15      4.78 o
  -1  10   6       33.44       27.87      5.67 o
   0  10   6      239.34      242.80      7.83 o
   1  10   6       19.16       17.81      3.01 o
   2  10   6        0.79        3.36      2.32 o
   3  10   6       20.91       19.07      3.45 o
   4  10   6       12.64       12.97      3.20 o
   5  10   6       78.06       68.72      5.84 o
   6  10   6        8.83       13.95      8.44 o
  -7  11   6       83.41       76.42      6.19 o
  -6  11   6      439.95      442.25     11.85 o
  -5  11   6      155.32      153.15      6.77 o
  -4  11   6      167.43      166.49      6.84 o
  -3  11   6      203.62      200.94      7.27 o
  -2  11   6        0.20        0.54      1.59 o
  -1  11   6      461.21      445.98     13.30 o
   0  11   6       49.55       42.70      4.84 o
   1  11   6      363.35      356.53     10.15 o
   2  11   6        2.53        3.25      2.38 o
   3  11   6      181.00      176.54      7.53 o
   4  11   6       39.41       43.88      4.71 o
   5  11   6       96.62      114.19      9.61 o
   6  11   6       15.56       22.17      7.41 o
  -7  12   6       39.84       39.82     11.73 o
  -6  12   6        1.15       -5.99      7.64 o
  -5  12   6      149.33      147.78     16.46 o
  -4  12   6       17.45       20.57      4.70 o
  -3  12   6        0.80        3.97      1.98 o
  -2  12   6       22.92       31.34      4.10 o
  -1  12   6       42.85       45.95      5.10 o
   0  12   6      269.33      275.74      8.99 o
   1  12   6       41.42       44.99      4.49 o
   2  12   6        2.72        7.25      2.64 o
   3  12   6       28.49       29.98      4.17 o
   4  12   6      321.44      295.20     20.96 o
   5  12   6      210.03      224.07     11.63 o
  -6  13   6        3.47       11.49      9.10 o
  -5  13   6        8.35        0.28      7.89 o
  -4  13   6       16.10       13.96      4.41 o
  -3  13   6        6.18        0.84      2.93 o
  -2  13   6       39.39       37.13      4.53 o
  -1  13   6       25.02       28.26      4.95 o
   0  13   6       20.67       27.17      4.22 o
   1  13   6      200.90      181.55      7.65 o
   2  13   6        6.95       13.11      3.06 o
   3  13   6      241.25      253.00      9.47 o
   4  13   6        8.09        8.58      6.21 o
  -5  14   6      137.12      139.87     17.55 o
  -4  14   6      103.34      110.40     10.79 o
  -3  14   6       16.00       20.62      5.72 o
  -2  14   6      310.52      320.89     18.61 o
  -1  14   6       39.31       49.73      5.54 o
   0  14   6      304.54      295.87     11.76 o
   1  14   6       49.78       59.56      7.19 o
   2  14   6      110.11      107.23      7.00 o
   3  14   6       39.73       48.18      5.05 o
  -4  15   6       36.86       85.27      7.73 o
  -3  15   6        2.49       14.65      4.37 o
  -2  15   6       26.19       45.44      7.94 o
  -1  15   6      136.11      158.16     12.93 o
   0  15   6        0.85       14.95      2.98 o
   1  15   6        4.57       14.69      4.15 o
   2  15   6        7.38       18.60      5.89 o
 -10   1   7        0.55       -1.47      1.82 o
  -9   1   7       45.46       43.61      3.10 o
  -8   1   7      257.75      273.95      8.21 o
  -7   1   7       22.54       25.47      2.41 o
  -6   1   7       27.97       31.66      2.99 o
  -5   1   7       21.02       22.38      2.22 o
  -4   1   7        9.08        8.08      1.45 o
  -3   1   7      616.97      636.61     10.53 o
  -2   1   7      330.87      368.16      5.64 o
  -1   1   7      185.22      176.24      2.66 o
   0   1   7        5.39        3.91      0.52 o
   1   1   7     1102.18     1141.36      7.61 o
   2   1   7       28.10       31.87      1.38 o
   3   1   7      982.16      950.86      9.11 o
   4   1   7       52.88       54.90      3.53 o
   5   1   7      442.27      438.34      9.22 o
   6   1   7      146.17      147.27      6.21 o
   7   1   7       14.47       20.46      2.97 o
 -10   2   7        5.55        5.41      2.29 o
  -9   2   7      121.45      124.78      5.90 o
  -8   2   7       35.18       41.61      3.21 o
  -7   2   7      279.27      279.90      8.32 o
  -6   2   7       39.34       35.28      3.31 o
  -5   2   7       81.63       86.28      3.67 o
  -4   2   7        0.14        0.61      0.93 o
  -3   2   7       72.30       73.51      3.74 o
  -2   2   7      381.72      365.72      5.01 o
  -1   2   7       44.34       33.44      1.28 o
   0   2   7      555.38      562.13      5.23 o
   1   2   7       50.00       46.44      1.20 o
   2   2   7     1165.03     1165.55      9.05 o
   3   2   7      100.27       83.66      2.28 o
   4   2   7      192.47      192.38      5.32 o
   5   2   7       10.42       11.83      2.06 o
   6   2   7       81.44       77.20      4.27 o
 -10   3   7       65.52       78.89      5.41 o
  -9   3   7        0.87        1.40      1.66 o
  -8   3   7       16.19       13.38      2.05 o
  -7   3   7        9.92       11.40      1.87 o
  -6   3   7       44.77       42.34      2.94 o
  -5   3   7       70.44       74.40      3.27 o
  -4   3   7        0.51       -0.29      0.89 o
  -3   3   7      483.84      481.37      8.90 o
  -2   3   7        0.47        1.37      0.63 o
  -1   3   7      111.96      112.17      1.91 o
   0   3   7        2.48        1.12      0.43 o
   1   3   7      464.94      491.93      4.44 o
   2   3   7       56.22       63.13      1.84 o
   3   3   7      117.55      104.53      2.42 o
   4   3   7       89.31       92.75      2.86 o
   5   3   7        0.14        0.10      1.22 o
   6   3   7       19.36       22.47      2.75 o
   7   3   7        0.90        1.69      1.60 o
 -10   4   7        0.05        0.03      2.34 o
  -9   4   7      130.83      140.52      5.45 o
  -8   4   7        0.43        2.13      1.49 o
  -7   4   7       66.52       64.35      3.84 o
  -6   4   7       48.29       52.33      3.33 o
  -5   4   7      219.68      227.75      7.49 o
  -4   4   7       18.11       20.88      2.02 o
  -3   4   7      319.83      312.61      6.17 o
  -2   4   7      795.31      765.60      9.68 o
  -1   4   7       19.35       19.98      0.98 o
   0   4   7     2235.82     2204.85     14.15 o
   1   4   7       29.25       30.68      1.32 o
   2   4   7     1450.34     1427.63     13.38 o
   3   4   7      156.77      148.60      2.92 o
   4   4   7      412.41      421.59      6.53 o
   5   4   7      108.49      122.60      5.32 o
   6   4   7      224.03      234.26      7.11 o
   7   4   7       96.13       97.29      9.22 o
 -10   5   7       16.11       17.83      8.19 o
  -9   5   7        2.03        2.38      1.40 o
  -8   5   7       73.72       70.27      4.30 o
  -7   5   7       29.90       30.91      2.89 o
  -6   5   7       24.42       26.66      4.07 o
  -5   5   7       55.28       65.53      3.61 o
  -4   5   7        0.85        2.05      1.14 o
  -3   5   7      289.32      282.54      5.42 o
  -2   5   7      129.83      137.46      3.51 o
  -1   5   7      541.78      539.90      5.49 o
   0   5   7       10.60       14.93      1.15 o
   1   5   7     1520.08     1484.35     13.63 o
   2   5   7       16.93       13.61      1.49 o
   3   5   7      636.82      619.87      9.16 o
   4   5   7       53.25       45.39      2.54 o
   5   5   7      522.98      499.56     11.75 o
   6   5   7       38.50       33.85      3.38 o
   7   5   7       30.67       42.84      7.15 o
  -9   6   7        0.16       -2.00      2.11 o
  -8   6   7       20.06       21.07      2.75 o
  -7   6   7       38.48       33.01      3.10 o
  -6   6   7       27.06       26.23      3.06 o
  -5   6   7        9.92        4.82      1.55 o
  -4   6   7       92.26       93.70      5.27 o
  -3   6   7       19.75       15.41      1.46 o
  -2   6   7        5.82        4.96      1.13 o
  -1   6   7      240.10      255.07      4.36 o
   0   6   7      435.74      430.90      8.46 o
   1   6   7        3.10        1.32      1.01 o
   2   6   7        0.23        0.16      0.90 o
   3   6   7       18.42       15.88      1.58 o
   4   6   7       99.37       91.82      4.27 o
   5   6   7       37.71       39.30      3.94 o
   6   6   7        1.01        1.68      1.61 o
   7   6   7       53.31       71.71     10.76 o
  -9   7   7       24.08       31.81      6.13 o
  -8   7   7      315.61      329.37     11.69 o
  -7   7   7       22.15       25.86      3.16 o
  -6   7   7      452.28      424.79     14.67 o
  -5   7   7      228.95      234.33      6.17 o
  -4   7   7      221.63      215.71      5.13 o
  -3   7   7       46.41       53.66      4.80 o
  -2   7   7       17.70       15.00      1.61 o
  -1   7   7      367.81      368.11      8.86 o
   0   7   7        6.79        4.53      1.75 o
   1   7   7      339.76      335.19      6.66 o
   2   7   7       85.36       75.56      3.05 o
   3   7   7      712.94      678.95      9.09 o
   4   7   7      273.74      289.56      7.27 o
   5   7   7      369.06      349.23     10.07 o
   6   7   7      286.58      289.30      8.82 o
   7   7   7      128.52      121.55     13.93 o
  -9   8   7        2.12       -4.40      4.40 o
  -8   8   7        9.47        3.51      2.49 o
  -7   8   7        9.81       11.42      2.40 o
  -6   8   7        0.03       -0.31      1.35 o
  -5   8   7        8.68        7.54      1.91 o
  -4   8   7        0.46        2.80      1.25 o
  -3   8   7      135.22      116.52      4.87 o
  -2   8   7        0.56        0.00      2.41 o
  -1   8   7       43.52       39.46      4.57 o
   0   8   7      471.42      467.70     10.75 o
   1   8   7        0.22        1.78      1.89 o
   2   8   7       67.79       67.67      4.07 o
   3   8   7       52.00       58.59      2.66 o
   4   8   7      132.04      143.23      5.37 o
   5   8   7        3.67        2.21      3.53 o
   6   8   7       29.45       30.43      3.74 o
   7   8   7        2.02       12.88      6.42 o
  -8   9   7       23.13       23.35      5.70 o
  -7   9   7        0.12       -0.94      2.40 o
  -6   9   7      154.58      156.34      5.56 o
  -5   9   7      165.18      153.11      5.23 o
  -4   9   7       37.96       40.22      2.88 o
  -3   9   7        0.83       -0.33      2.38 o
  -2   9   7      114.53      118.49      6.28 o
  -1   9   7       96.87       89.76      6.97 o
   0   9   7        6.90        4.89      2.05 o
   1   9   7      262.72      245.48      7.97 o
   2   9   7       12.53       14.03      3.08 o
   3   9   7       18.11       19.04      2.02 o
   4   9   7        0.57        0.65      1.79 o
   5   9   7       38.05       36.36      4.41 o
   6   9   7      142.16      149.84     11.17 o
  -8  10   7        1.24       -2.05      4.26 o
  -7  10   7       47.68       46.21      4.87 o
  -6  10   7        0.50       -0.98      2.43 o
  -5  10   7       10.39       10.85      2.25 o
  -4  10   7       38.11       32.51      3.74 o
  -3  10   7      123.01      126.54      7.24 o
  -2  10   7      358.48      356.03     19.43 o
  -1  10   7       51.23       60.13      8.45 o
   0  10   7      371.27      372.21     13.87 o
   1  10   7        0.00        1.31      1.90 o
   2  10   7      503.18      488.66     17.65 o
   3  10   7       17.70       18.37      3.34 o
   4  10   7      182.40      202.10      7.94 o
   5  10   7       47.69       51.13      8.68 o
   6  10   7       12.67       33.56      5.26 o
  -7  11   7       41.56       31.33      4.49 o
  -6  11   7       69.66       57.00      5.27 o
  -5  11   7        1.42        1.06      2.73 o
  -4  11   7        9.44        8.53      2.49 o
  -3  11   7       47.51       44.56      5.04 o
  -2  11   7       24.32       20.24      3.56 o
  -1  11   7      121.73      112.75      9.18 o
   0  11   7       22.71       21.15      3.21 o
   1  11   7       80.58       80.35      5.73 o
   2  11   7        0.00        2.28      2.03 o
   3  11   7       43.21       47.78      4.84 o
   4  11   7        0.00        0.73      3.00 o
   5  11   7        8.67       23.99     11.20 o
  -7  12   7        5.06       -2.40      8.47 o
  -6  12   7       11.77       15.94      8.98 o
  -5  12   7        3.23        1.74      7.98 o
  -4  12   7        0.02        2.33      2.00 o
  -3  12   7       36.85       37.63      4.80 o
  -2  12   7       56.57       59.30      5.77 o
  -1  12   7      225.31      220.49      9.57 o
   0  12   7       25.64       23.25      3.48 o
   1  12   7       29.66       27.25      3.73 o
   2  12   7      102.56      103.53      9.74 o
   3  12   7        5.14       10.15      2.94 o
   4  12   7        7.50       16.83      3.35 o
  -6  13   7      163.99      122.31     16.81 o
  -4  13   7       81.70       71.72     10.49 o
  -3  13   7      137.21      140.93      7.77 o
  -2  13   7      200.62      205.47      9.37 o
  -1  13   7      111.37      117.42      7.16 o
   0  13   7       10.30       13.12      3.92 o
   1  13   7       85.44       81.72      6.10 o
   2  13   7        0.83        5.82      2.63 o
   3  13   7      400.55      383.25     11.83 o
   4  13   7       92.50      111.56      8.41 o
  -4  14   7      137.44      126.68     11.42 o
  -3  14   7      114.17      111.70     10.97 o
  -2  14   7       16.09       14.59      3.22 o
  -1  14   7       14.04       25.45      4.09 o
   0  14   7      128.46      136.60      7.98 o
   1  14   7       26.05       30.31      4.01 o
   2  14   7       49.31       58.62      6.38 o
   3  14   7      189.99      211.56     15.71 o
  -3  15   7       15.94       32.74      6.02 o
  -1  15   7        4.65       11.79      2.66 o
   0  15   7       88.50      113.28      7.23 o
   1  15   7        0.87       -0.28      5.77 o
 -10   0   8       15.74       24.92      4.97 o
  -9   0   8      507.42      479.67     17.44 o
  -8   0   8       59.62       52.61      7.61 o
  -7   0   8        5.67        4.37      2.84 o
  -6   0   8       22.64       17.61      4.02 o
  -5   0   8      812.80      783.48     24.07 o
  -4   0   8      621.63      588.14     19.11 o
  -3   0   8      682.04      658.41     19.79 o
  -2   0   8       29.87       34.82      4.49 o
  -1   0   8      325.14      346.29      6.02 o
   0   0   8     1873.23     1942.48     21.38 o
   1   0   8      264.82      275.83      4.71 o
   2   0   8      740.18      723.30     10.06 o
   3   0   8      969.24      922.62     14.20 o
   4   0   8       91.82      101.08      7.23 o
   5   0   8      950.76      948.99     26.96 o
   6   0   8       78.99       78.25      7.95 o
   7   0   8      203.88      223.15     11.86 o
 -10   1   8       12.27       13.27      2.75 o
  -9   1   8       99.99      105.64      5.97 o
  -8   1   8       73.29       69.05      4.09 o
  -7   1   8        2.31        1.20      2.09 o
  -6   1   8       47.70       39.79      3.19 o
  -5   1   8       40.55       35.21      2.91 o
  -4   1   8     1166.17     1146.88     17.03 o
  -3   1   8       73.48       73.52      4.43 o
  -2   1   8      663.78      679.58     21.26 o
  -1   1   8       53.44       55.04      1.72 o
   0   1   8      226.94      237.20      3.22 o
   1   1   8       95.45       95.77      1.86 o
   2   1   8      239.47      227.49      3.22 o
   3   1   8       64.28       60.36      2.68 o
   4   1   8       16.83       15.73      2.16 o
   5   1   8       33.51       41.06      4.01 o
   6   1   8       24.57       20.99      3.08 o
   7   1   8       38.67       43.07      7.25 o
 -10   2   8        0.04        2.47      2.60 o
  -9   2   8        0.09        0.09      1.49 o
  -8   2   8        1.88        0.88      1.42 o
  -7   2   8      171.39      156.14      5.05 o
  -6   2   8       22.40       20.46      2.61 o
  -5   2   8       50.60       53.14      3.56 o
  -4   2   8       15.77       20.75      2.24 o
  -3   2   8      973.23      982.68     14.96 o
  -2   2   8      598.30      601.38     12.43 o
  -1   2   8      442.57      449.36      7.05 o
   0   2   8      382.02      401.52      4.20 o
   1   2   8       51.23       53.70      1.56 o
   2   2   8      895.12      918.91      9.21 o
   3   2   8      250.73      243.14      4.60 o
   4   2   8      258.51      253.87      6.30 o
   5   2   8      219.69      235.02     24.72 o
   6   2   8       10.49       12.67      2.66 o
   7   2   8       90.26       88.01      5.67 o
 -10   3   8       27.17       33.05      3.86 o
  -9   3   8       18.12       21.81      2.67 o
  -8   3   8      184.80      173.00      8.80 o
  -7   3   8       23.71       22.37      2.44 o
  -6   3   8      601.08      591.15     10.39 o
  -5   3   8      290.63      286.73      8.37 o
  -4   3   8     1593.16     1551.88     21.69 o
  -3   3   8     1284.86     1218.09     17.62 o
  -2   3   8      314.60      291.08      7.26 o
  -1   3   8       71.06       64.57      2.00 o
   0   3   8      266.23      257.76      3.21 o
   1   3   8      317.70      322.12      4.01 o
   2   3   8      150.52      145.10      3.10 o
   3   3   8        6.50        4.83      0.93 o
   4   3   8        0.74        3.59      1.25 o
   5   3   8      176.46      173.16      5.95 o
   6   3   8      310.48      310.70      9.32 o
  -9   4   8       14.85       13.83      3.49 o
  -8   4   8      133.95      131.44      5.18 o
  -7   4   8       22.84       23.39      2.64 o
  -6   4   8       11.11       14.32      2.07 o
  -5   4   8       86.26       80.32      3.71 o
  -4   4   8       76.28       72.12      3.34 o
  -3   4   8      720.55      681.18     10.41 o
  -2   4   8       30.23       34.10      2.15 o
  -1   4   8       28.60       26.56      1.41 o
   0   4   8       35.74       36.73      2.06 o
   1   4   8      105.66       98.18      2.25 o
   2   4   8       48.24       44.44      2.19 o
   3   4   8       10.14        9.19      1.19 o
   4   4   8       20.83       19.27      2.13 o
   5   4   8       25.69       26.85      2.97 o
   6   4   8      147.22      141.51      5.75 o
   7   4   8        2.81       31.34      7.05 o
  -9   5   8      162.26      152.23      7.47 o
  -8   5   8       60.80       65.23      4.30 o
  -7   5   8      194.78      187.77      5.90 o
  -6   5   8      617.13      602.26     10.85 o
  -5   5   8       36.40       38.10      2.90 o
  -4   5   8      114.97      103.06      6.52 o
  -3   5   8       26.85       26.32      2.05 o
  -2   5   8      320.48      324.86      5.84 o
  -1   5   8      462.04      462.41      6.29 o
   0   5   8       18.59       23.90      2.06 o
   1   5   8        1.56        0.78      0.79 o
   2   5   8        8.49        8.12      1.30 o
   3   5   8      746.76      742.10      9.45 o
   4   5   8      133.58      131.90      4.05 o
   5   5   8       81.18       81.14      4.97 o
   6   5   8        7.38       10.42      2.55 o
   7   5   8      125.24      165.57     12.97 o
  -9   6   8       64.55       64.68      5.79 o
  -8   6   8       61.33       54.53      4.08 o
  -7   6   8      129.05      135.90      6.64 o
  -6   6   8        0.04        1.65      1.45 o
  -5   6   8      587.49      573.95     10.33 o
  -4   6   8      158.97      167.56     11.36 o
  -3   6   8      360.69      332.00      6.30 o
  -2   6   8      217.77      203.44      4.56 o
  -1   6   8      981.61      925.19     23.49 o
   0   6   8      325.88      322.59      8.40 o
   1   6   8        6.84        6.43      1.62 o
   2   6   8      121.40      120.55      3.55 o
   3   6   8      226.89      198.31      4.41 o
   4   6   8      103.51      102.57      3.84 o
   5   6   8       93.04       95.52      4.96 o
   6   6   8        7.49       11.08      2.44 o
   7   6   8       53.50       80.31     10.90 o
  -9   7   8        3.19        6.57      3.97 o
  -8   7   8       16.15       10.13      2.38 o
  -7   7   8      179.07      175.29      5.92 o
  -6   7   8        6.24        6.49      1.86 o
  -5   7   8        2.84        2.48      1.45 o
  -4   7   8      182.99      165.59      5.00 o
  -3   7   8       61.70       59.50      3.13 o
  -2   7   8      373.87      344.40     10.88 o
  -1   7   8        4.45        4.62      1.71 o
   0   7   8      329.05      300.87      8.36 o
   1   7   8        1.46        0.50      1.55 o
   2   7   8        0.02        0.28      1.15 o
   3   7   8       46.83       42.61      2.44 o
   4   7   8       16.27       22.97      3.67 o
   5   7   8        6.13       11.64      3.44 o
   6   7   8        0.78        5.72      3.02 o
  -8   8   8       42.97       37.78      4.48 o
  -7   8   8      114.55      114.12      5.27 o
  -6   8   8        7.69        9.77      2.13 o
  -5   8   8       52.62       56.04      3.79 o
  -4   8   8       26.17       25.07      2.36 o
  -3   8   8      753.77      726.28     12.94 o
  -2   8   8      328.20      319.78     15.69 o
  -1   8   8      328.66      307.16     10.48 o
   0   8   8      586.85      574.68     12.53 o
   1   8   8      103.95       90.97      4.99 o
   2   8   8      656.75      624.39     11.12 o
   3   8   8       36.79       37.94      2.77 o
   4   8   8       91.55      101.94      4.84 o
   5   8   8      141.28      145.23      7.09 o
   6   8   8       16.23       20.71      6.78 o
  -8   9   8       38.89       46.72      8.72 o
  -7   9   8        0.02       -1.70      2.41 o
  -6   9   8      363.62      349.39      8.58 o
  -5   9   8      125.35      118.14      4.85 o
  -4   9   8      124.55      124.69      4.24 o
  -3   9   8      182.85      184.98     14.92 o
  -2   9   8      131.15      114.91      6.46 o
  -1   9   8      313.84      292.53     10.49 o
   0   9   8        5.12        3.86      1.70 o
   1   9   8      140.50      132.87      6.07 o
   2   9   8      189.05      190.36      5.79 o
   3   9   8      220.03      210.81      7.88 o
   4   9   8      206.59      204.79      7.83 o
   5   9   8      115.13      116.84      5.04 o
   6   9   8      144.26      181.13     46.69 o
  -7  10   8       61.01       56.86      5.39 o
  -6  10   8       41.12       39.22      3.66 o
  -5  10   8       34.20       24.95      3.03 o
  -4  10   8        6.87        5.44      2.34 o
  -3  10   8       85.05       85.51      9.99 o
  -2  10   8       26.24       25.80      3.96 o
  -1  10   8       56.66       56.26      5.61 o
   0  10   8      262.02      250.00      8.39 o
   1  10   8       54.94       50.61      6.13 o
   2  10   8       78.70       80.07      4.30 o
   3  10   8       17.53       16.38      3.29 o
   4  10   8        8.82       19.17      4.67 o
   5  10   8       48.38       63.67      6.89 o
  -7  11   8       86.81       82.44      8.57 o
  -6  11   8      132.70      137.68     10.21 o
  -5  11   8       67.60       70.03     10.93 o
  -4  11   8      107.27       96.27      6.90 o
  -3  11   8       68.09       80.71      6.94 o
  -2  11   8       17.17       20.50      3.53 o
  -1  11   8      603.27      588.66     19.45 o
   0  11   8      153.63      165.40      7.16 o
   1  11   8      401.28      395.16     11.25 o
   2  11   8        2.71        1.06      1.53 o
   3  11   8      396.54      407.91     11.72 o
   4  11   8      215.34      231.63      8.97 o
   5  11   8       69.54       99.70     24.66 o
  -6  12   8       38.59       32.88     10.54 o
  -4  12   8      108.96      111.90      8.80 o
  -3  12   8      240.47      218.34      9.78 o
  -2  12   8       40.69       28.76      4.41 o
  -1  12   8       84.60       88.71      7.40 o
   0  12   8      138.37      147.76      7.04 o
   1  12   8       17.33       15.56      3.78 o
   2  12   8       16.23       16.39      2.45 o
   3  12   8        6.66       14.76      3.06 o
   4  12   8        6.37       10.10      4.39 o
  -4  13   8        0.92        3.91      3.53 o
  -3  13   8      224.23      208.87      9.84 o
  -2  13   8      136.10      124.69      7.61 o
  -1  13   8       70.39       68.53      6.63 o
   0  13   8        8.86       11.29      3.10 o
   1  13   8      115.03      114.23      6.86 o
   2  13   8       35.56       30.56      3.70 o
   3  13   8        0.19       13.40      4.57 o
  -4  14   8       13.99       31.24      5.53 o
  -3  14   8       63.67       76.26     10.76 o
  -2  14   8       71.45       77.21      7.11 o
  -1  14   8        5.51        9.95      4.05 o
   0  14   8      279.82      274.89     11.76 o
   1  14   8        1.47        8.46      2.41 o
 -10   1   9       95.63      109.86     10.19 o
  -9   1   9      130.25      145.23      6.26 o
  -8   1   9      302.64      310.95      9.74 o
  -7   1   9       58.31       62.42      4.27 o
  -6   1   9      654.76      671.61     12.78 o
  -5   1   9       12.77       14.90      2.48 o
  -4   1   9      415.32      430.07     11.48 o
  -3   1   9      318.12      298.64      8.86 o
  -2   1   9        2.05        0.50      1.29 o
  -1   1   9      424.02      389.46      7.21 o
   0   1   9       11.43       13.28      1.19 o
   1   1   9      130.16      114.22      2.76 o
   2   1   9       33.83       32.75      1.95 o
   3   1   9        6.87        7.03      1.31 o
   4   1   9        1.68        3.07      1.23 o
   5   1   9      147.63      131.39      6.42 o
   6   1   9       57.23       58.23      5.16 o
  -9   2   9      212.83      211.72     12.68 o
  -8   2   9        0.54        1.20      1.47 o
  -7   2   9       37.86       37.52      3.16 o
  -6   2   9       15.39       11.33      2.84 o
  -5   2   9       51.48       59.59      3.96 o
  -4   2   9       76.73       76.86      3.76 o
  -3   2   9      478.31      445.28      9.77 o
  -2   2   9      403.99      398.16     13.41 o
  -1   2   9        0.11       -0.16      0.66 o
   0   2   9     1050.30     1005.51     16.67 o
   1   2   9        9.06       10.66      1.03 o
   2   2   9      465.62      435.80      8.54 o
   3   2   9       94.66       85.97      3.05 o
   4   2   9      404.06      407.95      7.62 o
   5   2   9       88.58       96.45      5.56 o
   6   2   9       51.14       46.54      4.68 o
  -9   3   9        5.81        6.77      2.70 o
  -8   3   9       21.38       20.77      3.12 o
  -7   3   9       38.34       39.06      3.22 o
  -6   3   9        8.67       11.58      1.94 o
  -5   3   9       66.41       67.64      4.24 o
  -4   3   9       85.42       84.46      3.94 o
  -3   3   9       77.14       72.85      3.71 o
  -2   3   9       87.27       80.50      3.65 o
  -1   3   9       33.45       35.08      2.06 o
   0   3   9       62.71       71.90      2.50 o
   1   3   9       66.60       64.01      2.23 o
   2   3   9       27.68       30.06      2.21 o
   3   3   9       44.76       41.27      2.28 o
   4   3   9       17.20       21.89      2.35 o
   5   3   9        0.01        1.89      1.55 o
   6   3   9       18.10       20.24      3.80 o
  -9   4   9      265.48      282.33      9.96 o
  -8   4   9        8.82        9.16      2.10 o
  -7   4   9      200.99      198.21      9.60 o
  -6   4   9       40.91       35.56      3.02 o
  -5   4   9        0.09        0.26      1.30 o
  -4   4   9      106.79      111.35      4.02 o
  -3   4   9        2.80        5.46      1.66 o
  -2   4   9       69.30       65.11      2.82 o
  -1   4   9        4.35        4.51      1.21 o
   0   4   9      364.68      342.16      7.16 o
   1   4   9        9.85        7.72      1.12 o
   2   4   9      489.02      468.00      6.61 o
   3   4   9       16.52       19.76      1.73 o
   4   4   9      113.71      114.79      4.23 o
   5   4   9      284.77      285.22      8.23 o
   6   4   9       11.28       13.34      2.57 o
  -9   5   9       38.65       42.16      4.84 o
  -8   5   9      227.26      220.56      6.87 o
  -7   5   9       22.31       22.46      2.73 o
  -6   5   9       68.14       68.70      4.16 o
  -5   5   9        1.33        3.17      1.40 o
  -4   5   9       93.89      103.21      3.99 o
  -3   5   9      298.36      288.72      5.88 o
  -2   5   9      117.52      104.63      3.32 o
  -1   5   9      120.63      124.92      5.13 o
   0   5   9       22.21       21.88      2.21 o
   1   5   9      473.31      446.17      7.67 o
   2   5   9      170.76      166.45      3.83 o
   3   5   9        3.85        6.08      1.22 o
   4   5   9       33.66       39.14      3.51 o
   5   5   9       44.47       44.90      3.95 o
   6   5   9      319.70      343.89     12.17 o
  -9   6   9       49.86       51.20      5.29 o
  -8   6   9       39.25       38.62      3.68 o
  -7   6   9      125.32      123.34      5.09 o
  -6   6   9      240.93      232.07      6.63 o
  -5   6   9       14.38       15.38      2.19 o
  -4   6   9       56.14       55.42      3.51 o
  -3   6   9      137.60      125.82      3.91 o
  -2   6   9       19.27       17.62      3.08 o
  -1   6   9        1.15        1.08      1.45 o
   0   6   9       12.77       13.22      3.05 o
   1   6   9        0.18       -0.08      1.13 o
   2   6   9       36.09       42.44      2.76 o
   3   6   9      176.71      170.25      4.67 o
   4   6   9       10.63       15.78      2.64 o
   5   6   9      103.97      101.42      5.63 o
   6   6   9        4.38       17.33      9.55 o
  -8   7   9       63.88       67.83      5.75 o
  -7   7   9       89.72       87.90      5.47 o
  -6   7   9      123.06      123.90      5.09 o
  -5   7   9      159.07      143.97      5.10 o
  -4   7   9        4.43        2.88      1.43 o
  -3   7   9      225.30      214.38      5.21 o
  -2   7   9       13.33       16.25      3.04 o
  -1   7   9      597.93      580.04     12.55 o
   0   7   9      404.07      364.88      9.58 o
   1   7   9      130.07      134.52      5.83 o
   2   7   9        1.09        1.31      1.42 o
   3   7   9      219.43      224.39      5.21 o
   4   7   9       17.89       23.92      3.32 o
   5   7   9       20.01       16.71      2.78 o
   6   7   9        3.80       14.97      5.49 o
  -8   8   9       74.17       73.15      6.04 o
  -7   8   9      104.12       96.08      5.48 o
  -6   8   9      117.41      115.34      5.05 o
  -5   8   9       75.76       69.73      4.24 o
  -4   8   9       44.11       48.38      3.48 o
  -3   8   9       64.11       59.36      5.63 o
  -2   8   9       52.75       55.61      5.58 o
  -1   8   9        0.02        0.41      1.56 o
   0   8   9      218.74      214.91      7.48 o
   1   8   9        0.04        2.12      1.63 o
   2   8   9      301.03      292.15      7.26 o
   3   8   9        1.87        0.45      2.87 o
   4   8   9        2.89        8.60      3.26 o
   5   8   9       21.92       28.33      2.74 o
  -8   9   9        6.46        2.52      4.17 o
  -7   9   9       51.21       51.30      4.23 o
  -6   9   9      204.50      193.31      6.44 o
  -5   9   9       91.76       84.96      5.79 o
  -4   9   9      170.01      160.34      8.11 o
  -3   9   9      366.42      339.98     11.99 o
  -2   9   9        0.00        2.57      1.99 o
  -1   9   9      257.90      258.18     10.22 o
   0   9   9       10.27       10.24      2.45 o
   1   9   9        0.57        1.48      1.77 o
   2   9   9       96.27       92.65      4.41 o
   3   9   9        1.46        5.57      2.38 o
   4   9   9       10.28       17.82      6.61 o
   5   9   9       19.19       32.19      8.25 o
  -7  10   9      429.44      436.17     20.84 o
  -6  10   9       72.42       77.40      5.40 o
  -5  10   9       77.03       80.67      7.27 o
  -4  10   9       14.14       11.17      3.01 o
  -3  10   9      199.05      196.58      9.13 o
  -2  10   9       72.71       66.12      8.40 o
  -1  10   9       75.15       68.32     10.18 o
   0  10   9       11.37       16.24      2.93 o
   1  10   9       79.96       77.63      5.74 o
   2  10   9       35.89       38.77      3.30 o
   3  10   9        0.62        2.29      2.52 o
   4  10   9       88.50      101.97      8.35 o
  -6  11   9        0.03       -2.31      4.40 o
  -5  11   9        6.27        9.83      3.88 o
  -4  11   9       11.39       10.13      3.08 o
  -3  11   9       39.31       31.73      4.62 o
  -2  11   9       21.34       26.45      4.26 o
  -1  11   9      122.29      122.55      8.73 o
   0  11   9        0.00        2.46      1.95 o
   1  11   9      317.03      318.98     10.32 o
   2  11   9        5.46        4.19      2.67 o
   3  11   9      184.70      201.90     13.04 o
   4  11   9       39.03       73.26     14.47 o
  -5  12   9      181.47      193.10     12.76 o
  -4  12   9       99.86       95.08      7.97 o
  -3  12   9       49.56       48.83      5.89 o
  -2  12   9       40.58       50.57      9.73 o
  -1  12   9       83.52       77.99      7.21 o
   0  12   9       32.74       31.16      4.90 o
   1  12   9       22.75       25.44      5.07 o
   2  12   9       70.64       70.95      5.69 o
   3  12   9       49.90       68.79      6.44 o
  -4  13   9        0.11        4.56      2.34 o
  -3  13   9        9.40       11.85      4.98 o
  -2  13   9       28.41       33.29      4.92 o
  -1  13   9      258.56      252.32     13.00 o
   0  13   9       10.44       18.46      3.62 o
   1  13   9        1.00       10.57      4.54 o
   2  13   9        8.52       20.15      7.17 o
  -2  14   9      108.87      122.98      7.76 o
  -1  14   9       22.36       27.64      8.32 o
   0  14   9       11.92       27.31      4.10 o
  -9   0  10       55.28       63.62      8.38 o
  -8   0  10      134.13      144.62     11.14 o
  -7   0  10       40.60       48.74      7.34 o
  -6   0  10       42.02       48.79      7.07 o
  -5   0  10      201.97      210.48     11.80 o
  -4   0  10      491.47      519.34     18.84 o
  -3   0  10      452.35      435.77     16.43 o
  -2   0  10       51.38       57.39      4.62 o
  -1   0  10      676.38      657.24     25.70 o
   0   0  10      167.67      198.91     18.96 o
   1   0  10      184.96      162.51      5.35 o
   2   0  10     1056.61     1108.88     17.37 o
   3   0  10       37.37       37.47      3.89 o
   4   0  10      593.29      597.80     21.29 o
   5   0  10       28.95       28.00      5.44 o
   6   0  10       86.42       92.59      9.56 o
  -9   1  10      105.61      113.74      7.31 o
  -8   1  10        1.71        4.66      3.33 o
  -7   1  10        7.36        5.05      3.93 o
  -6   1  10       87.91       93.55      5.83 o
  -5   1  10       82.42       75.26      5.90 o
  -4   1  10        2.89        2.07      1.52 o
  -3   1  10        5.42        1.63      1.37 o
  -2   1  10      215.67      220.59      6.32 o
  -1   1  10        7.04        8.47      2.01 o
   0   1  10       61.12       71.59      2.97 o
   1   1  10       34.17       41.54      2.29 o
   2   1  10       72.46       69.39      3.12 o
   3   1  10       49.56       48.91      2.75 o
   4   1  10        0.92        0.40      1.37 o
   5   1  10       34.84       31.53      4.09 o
   6   1  10       33.17       38.66      6.41 o
  -9   2  10        2.39        1.48      2.34 o
  -8   2  10       16.32       22.12      2.79 o
  -7   2  10        7.09       10.29      2.03 o
  -6   2  10      122.21      123.64      6.59 o
  -5   2  10        3.28        1.05      1.37 o
  -4   2  10       41.17       47.39      3.65 o
  -3   2  10       49.74       57.05      9.49 o
  -2   2  10       15.03       16.55      2.60 o
  -1   2  10        9.71        8.28      1.51 o
   0   2  10       42.06       41.45      2.29 o
   1   2  10        4.67        4.73      1.09 o
   2   2  10        0.45        0.42      0.97 o
   3   2  10        1.01        0.76      1.05 o
   4   2  10      153.56      156.66      4.71 o
   5   2  10      121.40      138.21     10.24 o
  -9   3  10        2.34        0.14      2.11 o
  -8   3  10       78.69       74.89      4.68 o
  -7   3  10        9.16       11.98      2.16 o
  -6   3  10      185.75      186.19      5.82 o
  -5   3  10       11.66       12.06      2.18 o
  -4   3  10     1265.11     1222.28     19.11 o
  -3   3  10      233.43      237.39      6.74 o
  -2   3  10      702.13      687.33     30.90 o
  -1   3  10      204.29      219.65      5.51 o
   0   3  10      258.78      243.29      6.11 o
   1   3  10      912.22      956.76     12.55 o
   2   3  10       45.93       43.82      3.96 o
   3   3  10      595.66      589.56      8.95 o
   4   3  10       24.06       27.48      2.55 o
   5   3  10      423.35      411.54     12.57 o
  -9   4  10        2.88        0.91      2.30 o
  -8   4  10      164.48      166.10      6.99 o
  -7   4  10        1.61        2.23      1.63 o
  -6   4  10       45.50       42.54      3.41 o
  -5   4  10      140.79      135.71      5.16 o
  -4   4  10      508.88      502.74      9.42 o
  -3   4  10       37.44       37.58      2.81 o
  -2   4  10        5.46        5.06      1.52 o
  -1   4  10      484.10      449.07     10.32 o
   0   4  10      229.32      244.68      6.35 o
   1   4  10       34.06       42.89      2.87 o
   2   4  10        2.34        2.05      1.26 o
   3   4  10      228.63      222.36      5.75 o
   4   4  10      170.80      172.55     10.26 o
   5   4  10        2.17        2.45      2.85 o
  -9   5  10       12.39        9.55      3.05 o
  -8   5  10       12.29       14.30      3.99 o
  -7   5  10        9.86        6.54      2.08 o
  -6   5  10      104.31       98.78      5.00 o
  -5   5  10      100.11      103.13      5.21 o
  -4   5  10      120.81      109.83      4.27 o
  -3   5  10       11.83       15.50      2.50 o
  -2   5  10      182.07      185.14      5.97 o
  -1   5  10      735.96      725.11     29.72 o
   0   5  10       25.00       25.76      3.00 o
   1   5  10      160.76      158.22      5.10 o
   2   5  10       24.70       25.92      2.49 o
   3   5  10       64.23       61.65      3.43 o
   4   5  10       27.37       30.56      3.09 o
   5   5  10       36.68       43.85      4.02 o
  -8   6  10        5.22        6.17      3.74 o
  -7   6  10      109.92      111.19      5.51 o
  -6   6  10      140.84      138.83      5.28 o
  -5   6  10      463.79      468.61      9.61 o
  -4   6  10       14.30       18.27      2.29 o
  -3   6  10      462.59      443.79     10.23 o
  -2   6  10      131.66      133.19      6.92 o
  -1   6  10      215.01      205.43     11.37 o
   0   6  10      254.88      257.14      7.96 o
   1   6  10      417.04      384.12      7.43 o
   2   6  10      692.43      682.53     10.54 o
   3   6  10       26.36       31.72      2.39 o
   4   6  10      539.85      499.52     10.95 o
   5   6  10       27.96       34.67      4.32 o
  -8   7  10       35.05       36.38      5.56 o
  -7   7  10       34.37       32.78      3.66 o
  -6   7  10       31.21       31.55      3.24 o
  -5   7  10      118.58      121.48      4.87 o
  -4   7  10        5.08        5.85      1.78 o
  -3   7  10       34.39       34.47      4.40 o
  -2   7  10        4.08        6.00      2.96 o
  -1   7  10        6.79        6.58      2.03 o
   0   7  10        8.96        9.91      2.33 o
   1   7  10       31.15       28.16      4.58 o
   2   7  10        9.57        9.23      1.66 o
   3   7  10        2.51        5.40      2.88 o
   4   7  10        0.35        4.49      2.58 o
   5   7  10       40.25       50.34      5.63 o
  -8   8  10       22.95       21.94      3.96 o
  -7   8  10      183.60      196.51      6.82 o
  -6   8  10       38.22       36.65      3.51 o
  -5   8  10        2.84        2.14      1.67 o
  -4   8  10        2.23        2.33      2.76 o
  -3   8  10        5.22        6.02      2.36 o
  -2   8  10        4.42        2.57      1.87 o
  -1   8  10        0.03        0.41      1.61 o
   0   8  10       11.69       11.06      2.55 o
   1   8  10       14.57       15.76      2.41 o
   2   8  10      200.98      199.62      6.20 o
   3   8  10       12.70       18.55      2.42 o
   4   8  10      201.73      205.22     12.73 o
   5   8  10      170.30      154.44     12.10 o
  -7   9  10       57.90       48.59      5.08 o
  -6   9  10       13.32       10.89      2.53 o
  -5   9  10       16.17       17.78      4.87 o
  -4   9  10      289.70      277.87     14.94 o
  -3   9  10       82.68       92.78      7.59 o
  -2   9  10      116.96      113.66      7.04 o
  -1   9  10      146.41      132.45      9.89 o
   0   9  10      110.77      101.92      7.87 o
   1   9  10      198.75      203.07      6.44 o
   2   9  10       15.54       18.67      2.49 o
   3   9  10      181.79      195.94     12.97 o
   4   9  10       16.21       23.24      4.28 o
  -7  10  10        6.86       -6.79      7.17 o
  -6  10  10       45.51       39.73      5.92 o
  -5  10  10       89.14       98.40     10.91 o
  -4  10  10        0.39       -1.76      2.41 o
  -3  10  10       37.91       35.25      5.03 o
  -2  10  10        0.08       -0.46      1.56 o
  -1  10  10        4.03        7.68      2.75 o
   0  10  10       20.85       19.85      3.24 o
   1  10  10       14.57       19.15      2.56 o
   2  10  10       51.58       50.07      3.77 o
   3  10  10        0.13        0.86      6.18 o
   4  10  10        0.07        2.30      4.78 o
  -6  11  10        0.04        0.81      3.43 o
  -5  11  10        1.60       -0.32      2.80 o
  -4  11  10        1.38        4.39      2.52 o
  -3  11  10       21.55       29.99      4.77 o
  -2  11  10       91.85       90.80      7.79 o
  -1  11  10       88.31       85.87      7.62 o
   0  11  10       10.66       14.06      3.68 o
   1  11  10       49.64       46.15      5.43 o
   2  11  10        4.74        3.97      3.87 o
   3  11  10       45.70       50.41      5.99 o
  -5  12  10       14.96       15.07      5.09 o
  -4  12  10        0.98        4.57      2.49 o
  -3  12  10      280.90      277.17     11.96 o
  -2  12  10       79.36       85.88      7.67 o
  -1  12  10       12.00       16.88      4.92 o
   0  12  10        4.38        5.55      2.71 o
   1  12  10       10.85       11.00      2.69 o
   2  12  10      332.42      300.56     11.48 o
  -3  13  10       20.13       30.36      5.69 o
  -2  13  10       51.01       54.62      6.18 o
  -1  13  10        0.18        8.43      2.68 o
   0  13  10       14.53       12.87      3.26 o
  -9   1  11       31.36       35.38      4.29 o
  -8   1  11       67.83       70.96      9.12 o
  -7   1  11      102.79      102.59      7.72 o
  -6   1  11      155.37      156.12      7.81 o
  -5   1  11        6.64        7.84      3.38 o
  -4   1  11      201.92      213.75      8.40 o
  -3   1  11      120.67      112.55     10.12 o
  -2   1  11      158.97      180.27      6.02 o
  -1   1  11      977.61      995.59     19.93 o
   0   1  11        1.58        1.90      1.79 o
   1   1  11      878.48      881.62     15.59 o
   2   1  11      107.11      102.21      3.62 o
   3   1  11      156.67      157.62      5.09 o
   4   1  11      328.89      339.96      8.20 o
   5   1  11       35.87       39.62      4.75 o
  -9   2  11      221.96      232.32      9.18 o
  -8   2  11      133.05      150.17      7.10 o
  -7   2  11      129.52      137.22      6.42 o
  -6   2  11       25.97       27.28      3.94 o
  -5   2  11      488.01      481.99     13.77 o
  -4   2  11       78.03       76.98      6.05 o
  -3   2  11      105.10      108.72      5.77 o
  -2   2  11        9.12        7.85      2.32 o
  -1   2  11       70.08       78.38      3.66 o
   0   2  11      201.16      196.13      5.57 o
   1   2  11       17.71       21.06      4.70 o
   2   2  11        9.69       13.21      1.72 o
   3   2  11        3.17        3.15      1.55 o
   4   2  11        3.81        4.31      2.43 o
   5   2  11      322.04      342.27     11.76 o
  -9   3  11       19.78       23.43      3.83 o
  -8   3  11       37.50       36.47      3.58 o
  -7   3  11       68.28       66.84      4.46 o
  -6   3  11       22.41       27.37      2.88 o
  -5   3  11        4.80        6.19      1.99 o
  -4   3  11       45.32       55.13      4.42 o
  -3   3  11      111.16      110.61      5.81 o
  -2   3  11      119.12      125.59      5.94 o
  -1   3  11       28.01       33.34      2.42 o
   0   3  11       20.95       21.41      2.41 o
   1   3  11       15.77       16.07      2.48 o
   2   3  11       34.09       31.01      3.16 o
   3   3  11       62.01       70.76      5.21 o
   4   3  11        5.34        5.91      2.20 o
   5   3  11        5.51        4.33      3.66 o
  -8   4  11       98.85      105.56      7.03 o
  -7   4  11      397.87      406.15      9.58 o
  -6   4  11       57.39       67.85      4.95 o
  -5   4  11      287.88      289.95      8.01 o
  -4   4  11      144.99      143.81      4.96 o
  -3   4  11       27.41       32.42      3.14 o
  -2   4  11      306.08      313.89     21.67 o
  -1   4  11       34.91       33.46      3.46 o
   0   4  11      126.36      124.69      4.67 o
   1   4  11       25.68       31.64      2.79 o
   2   4  11       72.26       66.51      3.80 o
   3   4  11       27.21       27.42      3.75 o
   4   4  11       79.18       93.43      7.08 o
   5   4  11      119.85      110.50     11.18 o
  -8   5  11       31.75       31.35      4.19 o
  -7   5  11      206.93      198.94      6.65 o
  -6   5  11       35.24       33.12      3.23 o
  -5   5  11       81.12       80.49      4.56 o
  -4   5  11        8.91       10.06      1.93 o
  -3   5  11        1.87        3.15      1.76 o
  -2   5  11       71.10       77.89      6.36 o
  -1   5  11      121.53      107.61      5.46 o
   0   5  11       13.34       13.56      2.12 o
   1   5  11       49.71       43.50      3.69 o
   2   5  11        0.26        2.32      1.46 o
   3   5  11       30.63       31.10      2.76 o
   4   5  11       52.45       54.80      4.26 o
   5   5  11        0.04        3.65      3.70 o
  -8   6  11       53.49       51.96      5.22 o
  -7   6  11       43.94       45.92      3.86 o
  -6   6  11       12.67       13.23      2.46 o
  -5   6  11        7.35        4.46      1.77 o
  -4   6  11       10.20       13.36      2.86 o
  -3   6  11       16.78       18.16      4.69 o
  -2   6  11      122.49      115.68      6.76 o
  -1   6  11      105.60       99.42      5.35 o
   0   6  11       34.94       31.21      2.99 o
   1   6  11        8.08        9.59      1.96 o
   2   6  11      131.46      132.42      4.73 o
   3   6  11       13.50       12.42      2.27 o
   4   6  11       24.50       29.48      3.46 o
   5   6  11       60.69       70.84      8.75 o
  -8   7  11      133.70      130.73     15.44 o
  -7   7  11       13.03       11.29      2.40 o
  -6   7  11      246.37      243.24      7.29 o
  -5   7  11       18.74       14.96      2.50 o
  -4   7  11      287.70      293.75     15.64 o
  -3   7  11      184.08      182.06      8.75 o
  -2   7  11      316.40      299.88     11.34 o
  -1   7  11      277.06      260.13     10.34 o
   0   7  11       58.74       60.35      4.88 o
   1   7  11      237.71      219.82      6.55 o
   2   7  11      179.47      178.82      6.09 o
   3   7  11       28.02       31.61      2.73 o
   4   7  11      114.36      111.90      6.36 o
  -7   8  11      127.76      130.62      7.04 o
  -6   8  11       47.62       39.98      3.68 o
  -5   8  11        0.51        1.83      2.84 o
  -4   8  11        5.05        5.94      3.48 o
  -3   8  11       42.42       36.97      4.89 o
  -2   8  11      183.02      174.22      8.73 o
  -1   8  11       47.95       50.47      5.58 o
   0   8  11       16.00       18.79      3.16 o
   1   8  11       12.97       17.63      2.47 o
   2   8  11      104.46      106.33      4.71 o
   3   8  11       26.27       37.93      6.43 o
   4   8  11       26.71       34.02     12.48 o
  -7   9  11       32.42       24.86      9.04 o
  -6   9  11        0.19       -2.57      2.57 o
  -5   9  11        0.56        0.80      2.60 o
  -4   9  11      288.25      283.55     15.72 o
  -3   9  11        0.27        5.12      2.38 o
  -2   9  11       85.20       79.43      7.14 o
  -1   9  11       55.09       62.77      6.65 o
   0   9  11        2.48        4.64      1.98 o
   1   9  11      119.82      110.90      6.75 o
   2   9  11        0.93        4.20      3.48 o
   3   9  11       26.98       34.04      5.75 o
  -6  10  11       26.23       27.57      6.46 o
  -5  10  11      188.23      200.90     13.67 o
  -4  10  11      159.20      174.98     12.35 o
  -3  10  11       59.58       50.80      6.54 o
  -2  10  11      376.65      370.59     13.66 o
  -1  10  11       11.86       13.73      3.30 o
   0  10  11      429.63      424.41     12.20 o
   1  10  11       11.31        9.01      1.75 o
   2  10  11      328.96      317.32      8.25 o
   3  10  11       98.96      138.70     14.19 o
  -5  11  11       42.07       47.05      8.11 o
  -4  11  11       32.00       33.08      6.79 o
  -3  11  11        0.39        1.43      2.60 o
  -2  11  11        9.64       10.28      3.20 o
  -1  11  11        5.28        5.41      2.50 o
   0  11  11       45.91       58.30      5.43 o
   1  11  11       34.06       36.98      4.33 o
   2  11  11       62.61       69.92      7.58 o
  -3  12  11      111.20      113.39     12.85 o
  -2  12  11      101.78      115.00      9.87 o
  -1  12  11       15.32       19.08      3.73 o
   0  12  11       34.20       39.03      5.69 o
  -8   0  12        1.49        2.19      3.10 o
  -7   0  12      375.36      380.84     18.92 o
  -6   0  12       34.12       34.62      6.62 o
  -5   0  12      251.19      243.64     13.68 o
  -4   0  12        3.18        2.83      2.66 o
  -3   0  12        6.47        9.45      3.52 o
  -2   0  12      102.30      107.67      6.16 o
  -1   0  12        4.90        7.98      2.44 o
   0   0  12       16.24       17.04      3.06 o
   1   0  12       49.35       56.39      5.01 o
   2   0  12        3.23        4.09      3.71 o
   3   0  12       21.74       18.81      3.57 o
   4   0  12      405.72      404.01     18.61 o
  -8   1  12        1.46        5.89      4.55 o
  -7   1  12       18.95       17.20      8.10 o
  -6   1  12      113.81      116.54      7.49 o
  -5   1  12       20.71       17.81      3.27 o
  -4   1  12       10.55       10.59      3.44 o
  -3   1  12       77.14       84.53      7.71 o
  -2   1  12       22.37       24.34      2.88 o
  -1   1  12      186.84      196.73      5.74 o
   0   1  12       82.58       80.70      4.18 o
   1   1  12      283.36      286.41      9.81 o
   2   1  12       12.63       10.61      3.03 o
   3   1  12      218.71      239.19      7.24 o
   4   1  12        4.24        3.28      1.91 o
  -8   2  12       16.62       23.09      3.66 o
  -7   2  12       42.03       45.92      4.54 o
  -6   2  12       15.76       14.16      3.23 o
  -5   2  12      328.20      310.44     11.08 o
  -4   2  12      123.08      134.51      6.94 o
  -3   2  12       71.45       59.61      5.25 o
  -2   2  12       18.30       21.28      2.70 o
  -1   2  12       17.15       17.54      2.21 o
   0   2  12      110.99      118.41      5.40 o
   1   2  12        1.99        1.88      1.96 o
   2   2  12       79.78       78.74      5.98 o
   3   2  12       22.05       22.34      2.94 o
   4   2  12       67.90       73.21      4.63 o
  -8   3  12        5.63       10.78      2.84 o
  -7   3  12      133.40      151.21      7.01 o
  -6   3  12       54.95       62.86      5.04 o
  -5   3  12      294.24      291.26     15.91 o
  -4   3  12       13.09        8.51      2.58 o
  -3   3  12        9.02       11.57      2.60 o
  -2   3  12       64.46       61.81      7.37 o
  -1   3  12      400.81      406.28     10.25 o
   0   3  12       18.91       22.06      2.97 o
   1   3  12      192.40      199.80      6.92 o
   2   3  12       21.22       28.27      3.21 o
   3   3  12      626.32      629.56     11.00 o
   4   3  12       25.89       25.11      3.76 o
  -8   4  12       46.66       46.51      6.47 o
  -7   4  12       10.33        9.60      2.27 o
  -6   4  12        4.94        5.33      1.95 o
  -5   4  12      192.47      196.67      6.27 o
  -4   4  12       19.84       20.59      2.91 o
  -3   4  12       18.49       14.90      2.89 o
  -2   4  12        0.17       -0.25      1.95 o
  -1   4  12       27.25       25.76      2.76 o
   0   4  12      145.55      147.89      5.28 o
   1   4  12      103.19      101.31      5.23 o
   2   4  12       60.13       66.30      4.65 o
   3   4  12       33.59       37.99      3.40 o
   4   4  12      245.10      258.27      7.82 o
  -8   5  12      194.84      185.54     14.17 o
  -7   5  12       22.01       26.07      3.26 o
  -6   5  12        0.06        0.88      1.70 o
  -5   5  12       14.03       19.89      2.63 o
  -4   5  12      157.41      163.09      7.65 o
  -3   5  12       57.25       58.79      7.99 o
  -2   5  12        2.29        0.47      2.42 o
  -1   5  12        0.76        2.20      1.47 o
   0   5  12       29.22       26.45      2.81 o
   1   5  12      518.70      512.58     11.90 o
   2   5  12       69.25       67.68      4.71 o
   3   5  12       48.42       47.44      4.38 o
   4   5  12       61.08       62.24      4.57 o
  -7   6  12       68.82       63.04      5.49 o
  -6   6  12      174.66      164.46      7.61 o
  -5   6  12       14.58       15.16      4.22 o
  -4   6  12      158.97      143.20     11.05 o
  -3   6  12       60.60       63.75      8.41 o
  -2   6  12      115.73      126.70      7.34 o
  -1   6  12      108.49      105.34      5.76 o
   0   6  12      113.39      122.54      5.08 o
   1   6  12       20.15       19.07      2.55 o
   2   6  12      195.28      190.83      6.99 o
   3   6  12       15.89       16.37      2.27 o
   4   6  12      129.79      146.08      7.47 o
  -7   7  12       31.66       28.43      4.13 o
  -6   7  12       31.74       35.10      3.97 o
  -5   7  12       17.22       17.90      5.47 o
  -4   7  12       80.60       76.79      9.71 o
  -3   7  12        2.39        3.38      3.34 o
  -2   7  12       28.87       24.19      4.10 o
  -1   7  12       10.63       11.97      3.15 o
   0   7  12        0.16        2.35      1.55 o
   1   7  12      130.94      127.44      6.34 o
   2   7  12       18.54       15.72      2.78 o
   3   7  12       50.19       48.40      4.91 o
  -6   8  12        9.81        9.46      4.25 o
  -5   8  12      109.31      110.17     11.85 o
  -4   8  12      229.75      239.39     14.84 o
  -3   8  12       15.16       18.53      5.18 o
  -2   8  12      292.12      300.25     12.04 o
  -1   8  12        0.84        5.26      4.36 o
   0   8  12       71.54       66.56      4.55 o
   1   8  12       10.38       10.90      2.18 o
   2   8  12       69.73       74.94      5.51 o
   3   8  12        0.10        4.39      3.19 o
  -6   9  12       19.15       17.68      5.37 o
  -5   9  12        0.01       -0.35      2.89 o
  -4   9  12       87.61       99.32     11.53 o
  -3   9  12        0.02        0.82      2.02 o
  -2   9  12       26.26       34.80      5.20 o
  -1   9  12        0.22        4.29      2.60 o
   0   9  12        0.20        2.16      1.86 o
   1   9  12       52.17       61.37      5.35 o
   2   9  12        6.14       17.30      5.32 o
  -5  10  12        0.84       -0.05      3.14 o
  -4  10  12        2.12        5.12      3.69 o
  -3  10  12       18.03       21.79      4.36 o
  -2  10  12       23.93       25.22      7.64 o
  -1  10  12       10.65       11.86      3.32 o
   0  10  12       90.82       92.26      7.99 o
   1  10  12        0.06       10.38      5.00 o
  -3  11  12       17.16       21.96      4.35 o
  -2  11  12       13.61       21.34      4.23 o
  -1  11  12        1.38        7.30      7.22 o
   0  11  12      181.60      175.50      7.44 o
  -8   1  13       46.05       62.47      9.52 o
  -7   1  13        3.52        3.90      2.60 o
  -6   1  13       37.42       34.73      5.40 o
  -5   1  13       49.91       45.69      5.24 o
  -4   1  13       19.68       20.72      3.54 o
  -3   1  13        6.86        9.01      2.68 o
  -2   1  13      407.95      429.06     10.96 o
  -1   1  13       28.09       32.60      2.99 o
   0   1  13      135.99      138.88      5.99 o
   1   1  13       33.24       38.16      3.78 o
   2   1  13       40.95       42.01      7.05 o
   3   1  13      104.67      101.12      6.06 o
  -8   2  13      117.79      116.83      9.85 o
  -7   2  13       76.06       83.57      7.26 o
  -6   2  13       60.56       51.37      5.66 o
  -5   2  13       39.16       35.84      4.65 o
  -4   2  13       27.38       22.23      6.38 o
  -3   2  13      325.43      324.82     11.09 o
  -2   2  13       86.95       89.69      4.99 o
  -1   2  13      143.19      150.45      6.39 o
   0   2  13      110.59      121.40      5.78 o
   1   2  13        2.63        1.96      1.97 o
   2   2  13       60.99       66.01     14.37 o
   3   2  13        0.44       -1.31      2.60 o
   4   2  13       38.80       39.65      5.10 o
  -7   3  13       38.96       40.10      4.57 o
  -6   3  13        5.88       10.00      2.46 o
  -5   3  13        7.40        9.53      2.96 o
  -4   3  13       16.84       14.42      3.19 o
  -3   3  13        1.29        2.80      2.02 o
  -2   3  13      170.53      171.61      8.25 o
  -1   3  13        7.41       10.30      2.37 o
   0   3  13        1.90       -0.34      1.90 o
   1   3  13       32.73       39.02      3.91 o
   2   3  13       65.05       64.39      5.43 o
   3   3  13       12.86       13.42      3.35 o
   4   3  13       32.74       32.39      5.30 o
  -7   4  13       37.71       42.93      5.06 o
  -6   4  13       35.85       40.00      5.83 o
  -5   4  13      354.52      351.77     24.75 o
  -4   4  13        0.92        3.28      2.69 o
  -3   4  13      360.19      373.89     18.05 o
  -2   4  13      187.66      192.49      8.83 o
  -1   4  13      246.19      252.47      8.40 o
   0   4  13      179.19      182.92      7.10 o
   1   4  13       87.20       92.28      5.61 o
   2   4  13       49.79       58.06      4.97 o
   3   4  13       14.99       15.87      2.59 o
  -7   5  13       11.12       14.00      3.21 o
  -6   5  13      212.53      213.73      7.04 o
  -5   5  13       43.21       38.40      7.04 o
  -4   5  13       77.41       98.65     10.97 o
  -3   5  13        1.61        5.06      3.45 o
  -2   5  13      481.13      495.87     21.12 o
  -1   5  13      137.48      131.98      7.93 o
   0   5  13      171.96      167.11      5.98 o
   1   5  13        0.09        2.85      2.44 o
   2   5  13       82.81       82.27      5.36 o
   3   5  13       25.17       24.91      4.05 o
  -7   6  13        9.39       10.37      6.59 o
  -6   6  13        0.08        0.74      2.16 o
  -5   6  13      131.52      127.90     11.14 o
  -4   6  13        4.18        6.84      3.93 o
  -3   6  13       67.29       67.12      9.00 o
  -2   6  13       48.81       54.82      8.22 o
  -1   6  13       10.94       15.42      2.53 o
   0   6  13       87.33       90.09      5.01 o
   1   6  13        0.78        2.07      2.01 o
   2   6  13       17.27       21.42      3.32 o
   3   6  13        0.18        3.17      3.79 o
  -6   7  13       11.79       20.33      5.90 o
  -5   7  13       58.54       60.73      9.18 o
  -4   7  13      165.19      152.81     11.98 o
  -3   7  13        7.84        8.85      3.89 o
  -2   7  13       23.76       23.85      4.19 o
  -1   7  13       13.75       15.03      2.79 o
   0   7  13      369.80      367.54      9.28 o
   1   7  13      288.06      270.72      8.86 o
   2   7  13        0.24        0.46      2.74 o
  -5   8  13       37.82       44.70      8.07 o
  -4   8  13        4.37        6.13      3.85 o
  -3   8  13        8.93        9.02      4.39 o
  -2   8  13       41.71       48.97      5.93 o
  -1   8  13       56.26       56.09      6.21 o
   0   8  13       25.62       23.82      2.98 o
   1   8  13       15.84       28.79      7.70 o
   2   8  13       29.12       29.21      4.74 o
  -4   9  13        5.46       14.51      4.97 o
  -3   9  13        2.68        5.62      3.83 o
  -2   9  13        0.11        3.75      2.33 o
  -1   9  13        1.86        6.36      4.12 o
   0   9  13       12.91       15.06      3.39 o
   1   9  13      218.42      211.15      9.82 o
  -3  10  13      167.47      135.65     11.79 o
  -2  10  13       32.10       44.55      5.92 o
  -1  10  13       54.41       65.61      6.87 o
  -7   0  14      111.31      121.80     12.86 o
  -6   0  14        7.94        9.32      4.62 o
  -5   0  14      316.77      345.60     17.78 o
  -4   0  14       27.02       28.18      5.99 o
  -3   0  14      121.48      122.18      9.79 o
  -2   0  14      404.93      411.57     18.13 o
  -1   0  14        0.17        0.83      2.16 o
   0   0  14     1339.00     1378.01     41.29 o
   1   0  14       53.45       61.09      8.69 o
   3   0  14       24.26       35.37      6.25 o
  -7   1  14        2.28        5.87      2.94 o
  -6   1  14       14.72       16.69      3.82 o
  -5   1  14        0.61        2.50      2.16 o
  -4   1  14       16.53       18.68      3.68 o
  -3   1  14       24.09       27.05      5.65 o
  -2   1  14       32.22       33.76      3.75 o
  -1   1  14        5.00        7.67      2.38 o
   0   1  14       26.99       29.13      3.66 o
   1   1  14        0.01       -0.35      4.37 o
   2   1  14       10.18       11.40      3.93 o
   3   1  14       25.80       30.00      9.98 o
  -7   2  14       45.63       58.07      7.42 o
  -6   2  14        0.33        5.64      3.59 o
  -5   2  14       22.42       23.34      5.58 o
  -4   2  14        1.00        1.57      2.20 o
  -3   2  14      102.01      103.21     10.88 o
  -2   2  14      156.88      160.39      8.36 o
  -1   2  14        1.05        0.60      2.05 o
   0   2  14       50.26       49.74      9.01 o
   1   2  14        1.46        0.94      2.32 o
   2   2  14      153.59      146.85      7.78 o
   3   2  14       32.35       28.58      4.14 o
  -7   3  14       61.66       75.78     10.85 o
  -6   3  14      442.56      446.39     12.90 o
  -5   3  14       56.11       58.19      6.01 o
  -4   3  14       25.73       27.77      4.26 o
  -3   3  14        1.99        6.98      3.85 o
  -2   3  14        2.35        1.85      2.40 o
  -1   3  14      196.51      200.30      7.80 o
   0   3  14       77.81       75.39      5.36 o
   1   3  14      145.69      143.23      6.41 o
   2   3  14        7.43        8.35      3.36 o
  -6   4  14       14.83       13.02      3.43 o
  -5   4  14       47.29       48.76      5.46 o
  -4   4  14       68.14       69.54      9.68 o
  -3   4  14        2.55        9.26      4.05 o
  -2   4  14       14.96       12.16      3.27 o
  -1   4  14      181.61      172.01      9.76 o
   0   4  14        1.65       -0.24      1.89 o
   1   4  14       17.04       19.64      3.36 o
   2   4  14       78.52       77.10      5.25 o
  -6   5  14        0.55        4.38      2.56 o
  -5   5  14        0.16        6.10      3.87 o
  -4   5  14        1.59       -0.02      3.01 o
  -3   5  14      216.83      221.88     14.44 o
  -2   5  14       19.97       23.74      4.08 o
  -1   5  14        0.47       -1.74      1.74 o
   0   5  14        2.02        2.73      2.10 o
   1   5  14       26.28       28.42      3.94 o
   2   5  14        3.77        8.98      3.02 o
  -5   6  14      108.39      102.80     11.86 o
  -4   6  14       19.47       20.93      5.76 o
  -3   6  14       30.90       27.91      6.38 o
  -2   6  14       78.19      103.77      7.45 o
  -1   6  14       14.65       15.61      3.08 o
   0   6  14      263.10      247.55      8.80 o
   1   6  14      162.66      157.68      9.42 o
  -5   7  14       48.42       49.56      8.60 o
  -4   7  14        0.19       -0.34      3.06 o
  -3   7  14       10.58       12.04      4.74 o
  -2   7  14        1.65        4.23      3.52 o
  -1   7  14        1.52       12.49      5.95 o
   0   7  14       27.82       30.21      3.98 o
   1   7  14       15.22       14.61      3.83 o
  -4   8  14        1.85        6.65      4.23 o
  -3   8  14       92.54      113.48     12.58 o
  -2   8  14       39.22       54.15      8.60 o
  -1   8  14       10.99       27.81      6.98 o
   0   8  14       24.85       34.20      6.95 o
  -6   1  15       80.75       63.83      6.75 o
  -5   1  15       16.41       23.65      4.21 o
  -4   1  15       28.08       25.80      4.26 o
  -3   1  15       39.99       41.64      6.73 o
  -2   1  15       64.57       63.96      6.43 o
  -1   1  15        5.96        2.06      2.30 o
   0   1  15       26.97       30.35      4.97 o
   1   1  15       21.02       20.58      5.94 o
  -5   2  15        8.86       12.89      3.52 o
  -4   2  15       19.27       23.71      6.56 o
  -3   2  15      244.87      248.79     15.06 o
  -2   2  15      171.66      179.34      9.14 o
  -1   2  15      303.44      331.68     10.28 o
   0   2  15        4.49        7.44      2.43 o
   1   2  15      148.27      154.62      8.56 o
  -5   3  15        2.44        3.66      2.68 o
  -4   3  15       23.17       23.87      5.94 o
  -3   3  15        2.90        9.45      4.38 o
  -2   3  15        3.90        9.22      3.15 o
  -1   3  15       15.31       13.04      2.98 o
   0   3  15        4.79        4.76      2.53 o
   1   3  15        7.71        3.43      4.36 o
  -5   4  15        8.47       14.84      5.46 o
  -4   4  15       27.40       32.26      7.21 o
  -3   4  15      142.97      136.38     11.43 o
  -2   4  15       27.48       30.19      4.73 o
  -1   4  15       66.66       71.05      5.71 o
   0   4  15       96.28      110.93      6.60 o
   1   4  15       29.61       29.69      5.88 o
  -4   5  15       62.48       58.44      9.20 o
  -3   5  15       46.45       42.93      7.95 o
  -2   5  15       86.06       82.27      7.32 o
  -1   5  15       25.79       27.80      3.93 o
   0   5  15       46.91       47.94      4.76 o
  -3   6  15       42.72       37.98      7.71 o
  -2   6  15       40.69       39.10      5.30 o
  -1   6  15        1.12        1.42      2.67 o
  -4   0  16       40.97       44.57      7.98 o
  -3   0  16       64.34       69.89      9.33 o
  -1   0  16        0.03       -3.49      3.49 o
  -3   1  16        4.06        4.05      3.75 o
  -2   1  16       13.33       18.35      4.07 o
  -1   1  16       93.20       92.80      8.32 o
  -3   2  16        5.41        6.06      4.29 o
  -2   2  16       45.11       41.20      5.39 o
 
